# Supplementary material for: Cell-Type-Specific Proteogenomic Signal Diffusion for Integrating Multi-Omics Data Predicts Novel Schizophrenia Risk Genes
Source: Patterns (N Y). 2020 Sep 2;1(6):100091. doi: 10.1016/j.patter.2020.100091 (PMC7518509; doi:10.1016/j.patter.2020.100091)
Supplement: Table S1. MAPSD Results for the Identified Risk Genes [file mmc2.xlsx]

## Sheet: Sheet1
SCZ Risk	Tissue/Cell type	Gene	adrenal gland _ glandular cells	appendix _ glandular cells	appendix _ lymphoid tissue	bone marrow _ hematopoietic cells	breast _ adipocytes	breast _ glandular cells	breast _ myoepithelial cells	bronchus _ respiratory epithelial cells	caudate _ glial cells	caudate _ neuronal cells	cerebellum _ cells in granular layer	cerebellum _ cells in molecular layer	cerebellum _ Purkinje cells	cerebral cortex _ endothelial cells	cerebral cortex _ glial cells	cerebral cortex _ neuronal cells	cerebral cortex _ neuropil	cervix, uterine _ glandular cells	cervix, uterine _ squamous epithelial cells	colon _ endothelial cells	colon _ glandular cells	colon _ peripheral nerve/ganglion	duodenum _ glandular cells	endometrium 1 _ cells in endometrial stroma	endometrium 1 _ glandular cells	endometrium 2 _ cells in endometrial stroma	endometrium 2 _ glandular cells	epididymis _ glandular cells	esophagus _ squamous epithelial cells	fallopian tube _ glandular cells	gallbladder _ glandular cells	heart muscle _ myocytes	hippocampus _ glial cells	hippocampus _ neuronal cells	kidney _ cells in glomeruli	kidney _ cells in tubules	liver _ bile duct cells	liver _ hepatocytes	lung _ macrophages	lung _ pneumocytes	lymph node _ germinal center cells	lymph node _ non-germinal center cells	nasopharynx _ respiratory epithelial cells	oral mucosa _ squamous epithelial cells	ovary _ ovarian stroma cells	pancreas _ exocrine glandular cells	pancreas _ islets of Langerhans
0	cerebral cortex _ neuronal cells	ENSG00000002726	0.131645	0.121831	0.109062	0.126852	0.083605	0.114457	0.10158	0.12257	0.112018	0.122636	0.113308	0.122499	0.119101	0.098362	0.0997917	0.139651	0.0923334	0.114427	0.106917	0.103346	0.13143	0.103399	0.130757	0.10211	0.115076	0.0933333	0.110087	0.118136	0.122439	0.122704	0.128525	0.114562	0.105857	0.119674	0.110492	0.127734	0.101038	0.101321	0.123667	0.107753	0.109595	0.105613	0.12136	0.110234	0.10216	0.116944	0.113163
1	cerebral cortex _ neuronal cells	ENSG00000007237	0.170679	0.164552	0.153758	0.166199	0.112023	0.162442	0.146107	0.171279	0.147197	0.18652	0.160542	0.154031	0.159466	0.125625	0.161211	0.20503	0.138036	0.148078	0.146725	0.138416	0.169681	0.115066	0.171132	0.132979	0.158288	0.126762	0.159276	0.167015	0.153641	0.172762	0.169321	0.149566	0.154004	0.194444	0.139779	0.169723	0.119085	0.132219	0.16669	0.138559	0.156765	0.161406	0.167174	0.146276	0.132048	0.154296	0.14599
0	cerebral cortex _ neuronal cells	ENSG00000018510	0.0499993	0.0499993	0.0214282	0.0357138	0.0214282	0.0499993	0.0357138	0.0357138	0.0357138	0.0428565	0.0357138	0.028571	0.028571	0.0357138	0.0428565	0.057142	0.0357138	0.0499993	0.028571	0.0499993	0.0499993	0.0499993	0.0499993	0.0214282	0.0428565	0.0214282	0.028571	0.0499993	0.0499993	0.057142	0.0499993	0.0499993	0.0428565	0.0357138	0.0357138	0.0499993	0.028571	0.0499993	0.0357138	0.0357138	0.0357138	0.0499993	0.0499993	0.0428565	0.028571	0.0499993	0.0428565
0	hippocampus _ neuronal cells	ENSG00000021645	0.251843	0.253895	0.224194	0.24655	0.210182	0.250955	0.237229	0.260132	0.231084	0.285739	0.260367	0.301116	0.29255	0.228252	0.237095	0.289118	0.256737	0.241909	0.242881	0.235651	0.2591	0.233286	0.251525	0.224918	0.246739	0.221022	0.255921	0.257151	0.244649	0.256194	0.263458	0.230458	0.229097	0.313052	0.236307	0.259804	0.225736	0.228838	0.241411	0.229554	0.230411	0.230358	0.255184	0.242043	0.22616	0.246946	0.225205
1	cerebral cortex _ neuronal cells	ENSG00000029153	0.150373	0.13762	0.114443	0.136101	0.0969711	0.136412	0.129267	0.146283	0.120511	0.15854	0.147378	0.152335	0.147612	0.105484	0.113313	0.164496	0.09929	0.14176	0.125381	0.1177	0.14818	0.102053	0.144287	0.113982	0.141125	0.107171	0.124909	0.157961	0.149655	0.157005	0.160817	0.1209	0.115159	0.160655	0.121651	0.140201	0.112671	0.111576	0.134607	0.118094	0.120516	0.119152	0.153259	0.138288	0.130687	0.137329	0.124752
0	caudate _ neuronal cells	ENSG00000030066	0.0992062	0.095238	0.0833332	0.0912697	0.0753967	0.0912697	0.0833332	0.103175	0.0753967	0.107143	0.079365	0.079365	0.0873015	0.079365	0.0912697	0.103175	0.095238	0.0912697	0.0873015	0.095238	0.0992062	0.0912697	0.095238	0.0833332	0.095238	0.079365	0.0912697	0.095238	0.0912697	0.103175	0.103175	0.095238	0.0714285	0.095238	0.0912697	0.0992062	0.079365	0.0753967	0.0912697	0.0833332	0.0833332	0.0912697	0.0833332	0.0873015	0.0873015	0.0912697	0.095238
0	cerebral cortex _ neuronal cells	ENSG00000034053	0.220656	0.231707	0.142912	0.185595	0.110518	0.227134	0.206174	0.237805	0.189787	0.216082	0.236281	0.217607	0.222942	0.161204	0.197409	0.261814	0.155869	0.216845	0.188262	0.172637	0.236281	0.136052	0.235518	0.172637	0.209223	0.177592	0.227134	0.222942	0.213034	0.245808	0.232089	0.177973	0.19436	0.218369	0.19436	0.242378	0.202363	0.184451	0.219131	0.206936	0.137958	0.199695	0.230183	0.212272	0.151677	0.205031	0.188262
0	cerebral cortex _ neuronal cells	ENSG00000044012	0.110645	0.106511	0.0980255	0.105468	0.117465	0.104335	0.142224	0.110393	0.139105	0.141076	0.143016	0.137692	0.144518	0.0981153	0.142105	0.150064	0.141532	0.0988176	0.0976562	0.101055	0.112365	0.134218	0.112071	0.0955985	0.105672	0.0922896	0.106511	0.107203	0.103672	0.109701	0.111835	0.100377	0.136559	0.144518	0.0972477	0.112247	0.092408	0.0949678	0.109512	0.0951289	0.0963619	0.102424	0.110114	0.0982909	0.0915118	0.105056	0.0990401
1	cerebral cortex _ neuronal cells	ENSG00000052850	0.230095	0.210833	0.201398	0.226883	0.192038	0.215131	0.19656	0.234884	0.203023	0.210064	0.20314	0.219521	0.220745	0.203683	0.206014	0.240874	0.172332	0.219668	0.211054	0.209275	0.233549	0.200074	0.219741	0.193953	0.206684	0.189701	0.205714	0.222003	0.235874	0.218884	0.229931	0.214676	0.200911	0.21636	0.216959	0.223292	0.186032	0.197409	0.220543	0.216378	0.196238	0.20487	0.228505	0.220962	0.19619	0.215875	0.204703
0	cerebral cortex _ neuronal cells	ENSG00000055813	0.15443	0.140972	0.113948	0.137958	0.105188	0.139318	0.131416	0.1568	0.125276	0.146799	0.117772	0.13541	0.14106	0.11606	0.12914	0.160479	0.114435	0.146669	0.124356	0.128371	0.151378	0.133339	0.147155	0.127809	0.145681	0.115789	0.142881	0.146674	0.142581	0.15257	0.157582	0.128609	0.114982	0.145437	0.131046	0.147097	0.109318	0.11605	0.136789	0.126997	0.121782	0.125341	0.156566	0.134814	0.124469	0.137725	0.135717
1	cerebral cortex _ neuronal cells	ENSG00000058673	0.144253	0.15026	0.124484	0.132092	0.0898888	0.149958	0.126415	0.156218	0.109339	0.137345	0.118127	0.128299	0.150848	0.102375	0.117552	0.160765	0.119341	0.137186	0.123323	0.115924	0.154549	0.0954279	0.152541	0.117918	0.143958	0.102969	0.136668	0.156988	0.142202	0.150256	0.159516	0.12776	0.10998	0.145268	0.125523	0.155751	0.110585	0.111499	0.137386	0.123618	0.105652	0.126721	0.153364	0.136071	0.104252	0.14167	0.115775
0	cerebral cortex _ neuronal cells	ENSG00000064652	0.160693	0.160292	0.138113	0.148727	0.117563	0.164507	0.143269	0.163716	0.134176	0.15348	0.148393	0.148144	0.158701	0.130246	0.142707	0.175112	0.136535	0.157269	0.138226	0.13419	0.168664	0.120565	0.167362	0.13507	0.166645	0.134515	0.162518	0.165798	0.150943	0.171875	0.172101	0.141702	0.135294	0.157049	0.14585	0.169915	0.133545	0.130769	0.151185	0.13997	0.138918	0.13959	0.162401	0.148058	0.12989	0.15825	0.141972
1	cerebral cortex _ neuronal cells	ENSG00000065609	0.151671	0.149556	0.121474	0.142211	0.0986454	0.143137	0.130725	0.153228	0.121603	0.147773	0.140908	0.135488	0.146676	0.118435	0.127511	0.160741	0.135995	0.128667	0.126745	0.121801	0.154103	0.129613	0.153519	0.109452	0.145799	0.107284	0.139237	0.149136	0.142299	0.150977	0.155932	0.137309	0.118994	0.152873	0.119234	0.154771	0.11523	0.128225	0.144365	0.121099	0.129171	0.130384	0.151854	0.131913	0.111547	0.139001	0.128244
0	cerebral cortex _ neuronal cells	ENSG00000065911	0.13061	0.131155	0.104829	0.11557	0.0835851	0.12039	0.109733	0.134882	0.0989811	0.123098	0.107476	0.117402	0.130395	0.094794	0.10243	0.13873	0.101706	0.107225	0.0967874	0.108554	0.132445	0.111565	0.137915	0.102543	0.121354	0.0948397	0.121333	0.131297	0.125738	0.131138	0.138029	0.112646	0.096906	0.127774	0.105981	0.129738	0.100287	0.107936	0.127697	0.106769	0.10529	0.117434	0.13	0.117182	0.101237	0.128476	0.11038
0	cerebral cortex _ neuronal cells	ENSG00000067191	0.192233	0.187857	0.149467	0.180545	0.135451	0.179442	0.170184	0.177248	0.157221	0.185922	0.166247	0.16683	0.190795	0.145744	0.168048	0.202063	0.159721	0.176852	0.163555	0.141657	0.191534	0.136157	0.193931	0.154377	0.180316	0.142367	0.179088	0.186364	0.178807	0.188256	0.19545	0.16902	0.159003	0.191308	0.167472	0.194387	0.154269	0.163845	0.17991	0.154956	0.167691	0.17492	0.187096	0.165341	0.144981	0.169909	0.158371
0	cerebral cortex _ neuronal cells	ENSG00000067836	0.203691	0.202744	0.161511	0.189631	0.149944	0.192127	0.174639	0.205334	0.160235	0.185703	0.176494	0.190051	0.201778	0.159993	0.172317	0.214135	0.165253	0.172307	0.176763	0.1682	0.205084	0.163464	0.205975	0.157997	0.188	0.151435	0.190124	0.194182	0.198814	0.207671	0.206829	0.185568	0.164477	0.205811	0.165604	0.202639	0.151212	0.166007	0.193027	0.172351	0.170617	0.178521	0.201708	0.185487	0.161873	0.187092	0.17875
0	caudate _ neuronal cells	ENSG00000070985	0.1875	0.2	0.175	0.2	0.175	0.1875	0.175	0.2	0.175	0.2125	0.1875	0.175	0.2	0.1875	0.175	0.2125	0.2125	0.175	0.175	0.175	0.2	0.1875	0.2	0.1875	0.1875	0.1875	0.2	0.1875	0.175	0.175	0.2	0.1875	0.175	0.2	0.175	0.2	0.175	0.1875	0.2	0.175	0.175	0.1875	0.1625	0.1875	0.175	0.2	0.175
1	cerebral cortex _ neuronal cells	ENSG00000072062	0.20244	0.187098	0.174165	0.17935	0.135443	0.181476	0.167165	0.205934	0.141175	0.188799	0.176192	0.179937	0.177285	0.14799	0.144985	0.219087	0.153826	0.187845	0.163629	0.163416	0.195573	0.170802	0.193568	0.166214	0.180662	0.158646	0.192979	0.202741	0.179512	0.207702	0.197314	0.181752	0.137245	0.192375	0.174883	0.204846	0.151395	0.153598	0.194956	0.157511	0.18113	0.189379	0.203856	0.181341	0.162544	0.19138	0.177766
1	cerebral cortex _ neuronal cells	ENSG00000072134	0.139396	0.142598	0.113934	0.134315	0.0929396	0.134688	0.117866	0.141915	0.118819	0.150128	0.116394	0.116516	0.12898	0.103478	0.111887	0.16285	0.136427	0.110019	0.114542	0.114999	0.146787	0.113003	0.149284	0.107605	0.139555	0.100972	0.129368	0.143135	0.129143	0.145817	0.15045	0.129333	0.10493	0.153209	0.111957	0.146788	0.110244	0.123063	0.138381	0.118894	0.119134	0.124026	0.142679	0.123501	0.102938	0.135769	0.118858
0	cerebral cortex _ neuronal cells	ENSG00000075142	0.166987	0.167074	0.141384	0.156741	0.119355	0.159976	0.145324	0.16996	0.134616	0.164732	0.141315	0.149046	0.159612	0.135249	0.139969	0.178021	0.135766	0.149961	0.142707	0.145658	0.172609	0.131844	0.173919	0.134957	0.159864	0.130877	0.161593	0.168929	0.156536	0.173304	0.17547	0.152258	0.130572	0.165139	0.141952	0.169268	0.128684	0.137461	0.153397	0.140993	0.147368	0.151144	0.173231	0.149463	0.131928	0.162856	0.144636
0	cerebral cortex _ neuronal cells	ENSG00000075914	0.101151	0.0979527	0.0791759	0.0904298	0.0678448	0.09766	0.0891045	0.104294	0.0818787	0.098262	0.0859175	0.0947115	0.101375	0.0762627	0.0835858	0.108761	0.084649	0.0932619	0.0819294	0.0864666	0.104013	0.0830687	0.103692	0.0784629	0.0996057	0.0741323	0.0992515	0.0991962	0.0948511	0.0960477	0.10823	0.0884734	0.0755481	0.0976766	0.0824779	0.10639	0.0803085	0.0859304	0.0961418	0.0822456	0.0881607	0.0942934	0.0994901	0.0880533	0.0754577	0.102563	0.0918932
0	cerebral cortex _ neuronal cells	ENSG00000076770	0.138214	0.139633	0.119765	0.138415	0.102701	0.131923	0.123258	0.147623	0.127328	0.148189	0.131701	0.152224	0.146283	0.114874	0.131928	0.160298	0.109406	0.13045	0.127307	0.120174	0.14116	0.118203	0.149485	0.122829	0.145633	0.116735	0.14412	0.140249	0.132883	0.141584	0.147273	0.133918	0.117701	0.145071	0.12976	0.140534	0.111873	0.116829	0.1361	0.128351	0.116435	0.125854	0.147879	0.129653	0.114455	0.132081	0.120154
0	cerebellum _ cells in granular layer	ENSG00000076924	0.060798	0.0564878	0.0433298	0.04764	0.0347092	0.0433298	0.0433298	0.04764	0.0478673	0.073956	0.0828037	0.060798	0.04764	0.0390195	0.0433298	0.073956	0.0653355	0.030399	0.0390195	0.0390195	0.0696458	0.0433298	0.0696458	0.0390195	0.04764	0.0433298	0.0433298	0.0696458	0.0433298	0.0347092	0.073956	0.0521775	0.060798	0.073956	0.0347092	0.0653355	0.0347092	0.0347092	0.0564878	0.0347092	0.0390195	0.0478673	0.060798	0.0347092	0.0347092	0.0828037	0.0390195
1	cerebral cortex _ neuronal cells	ENSG00000077063	0.198413	0.187374	0.150529	0.185331	0.111687	0.185737	0.159883	0.183772	0.142134	0.170502	0.162564	0.169618	0.178708	0.143931	0.138744	0.204984	0.161042	0.161038	0.167017	0.15742	0.182803	0.171993	0.174719	0.139855	0.160911	0.140973	0.168115	0.192847	0.188185	0.19782	0.201297	0.155693	0.117646	0.17187	0.171755	0.197123	0.13549	0.147073	0.184879	0.144105	0.133284	0.137887	0.197143	0.152341	0.136424	0.170355	0.15048
1	cerebral cortex _ neuronal cells	ENSG00000077312	0.152761	0.150297	0.134875	0.149047	0.0934678	0.149077	0.138565	0.156098	0.131377	0.161495	0.132856	0.158142	0.147854	0.126971	0.147063	0.16991	0.0968589	0.141643	0.137834	0.146409	0.1563	0.128398	0.157966	0.116289	0.15108	0.126856	0.152318	0.15628	0.14647	0.157733	0.160652	0.142795	0.140979	0.149018	0.134764	0.169787	0.131691	0.13382	0.147245	0.134956	0.138111	0.143238	0.157053	0.151433	0.126997	0.147012	0.135018
0	cerebral cortex _ neuronal cells	ENSG00000078053	0.154942	0.153982	0.130389	0.145706	0.106631	0.151247	0.134002	0.161602	0.125816	0.144993	0.135071	0.134826	0.149273	0.121034	0.126683	0.162833	0.135053	0.133862	0.128081	0.127738	0.161621	0.126385	0.16083	0.122467	0.15106	0.117901	0.145658	0.153434	0.143143	0.157901	0.161764	0.140025	0.121866	0.152858	0.131645	0.160634	0.118475	0.127504	0.154089	0.131767	0.132426	0.142931	0.156577	0.132601	0.117807	0.144893	0.129829
1	cerebral cortex _ neuronal cells	ENSG00000078328	0.13267	0.134602	0.112173	0.126882	0.0937031	0.126116	0.117201	0.135479	0.113126	0.149648	0.121387	0.128293	0.130374	0.104728	0.116018	0.159877	0.107531	0.121745	0.110904	0.112797	0.137588	0.0934832	0.145701	0.111799	0.132681	0.107531	0.131341	0.13419	0.124677	0.138496	0.143543	0.130819	0.10851	0.140635	0.116567	0.139346	0.108417	0.113665	0.130258	0.116867	0.110703	0.120226	0.134618	0.119902	0.103468	0.130072	0.115683
0	cerebral cortex _ neuronal cells	ENSG00000079112	0.130872	0.123322	0.112416	0.124161	0.10151	0.121644	0.119127	0.128356	0.112416	0.117449	0.115772	0.10906	0.122483	0.115772	0.117449	0.133389	0.116611	0.10906	0.108221	0.115772	0.133389	0.0973153	0.133389	0.108221	0.120805	0.104027	0.123322	0.125839	0.117449	0.125839	0.130033	0.112416	0.106543	0.122483	0.114933	0.131711	0.105705	0.110738	0.128356	0.109899	0.106543	0.121644	0.127517	0.114094	0.106543	0.122483	0.113255
0	cerebral cortex _ neuronal cells	ENSG00000081721	0.118097	0.11318	0.09438	0.109729	0.0843141	0.113698	0.104205	0.119456	0.0994087	0.114288	0.0993809	0.105548	0.114769	0.0951955	0.106371	0.127061	0.0943401	0.103153	0.100015	0.102843	0.119778	0.102595	0.120543	0.0963499	0.113422	0.0850749	0.113783	0.120407	0.11383	0.121882	0.121874	0.106519	0.0974448	0.115931	0.102422	0.119419	0.090021	0.0977029	0.108018	0.0999081	0.100287	0.105511	0.114798	0.110816	0.0930994	0.112997	0.0991452
0	cerebellum _ cells in molecular layer	ENSG00000082458	0.219098	0.252555	0.190167	0.185918	0.137682	0.242788	0.209607	0.251033	0.169458	0.202318	0.248508	0.261041	0.233468	0.205971	0.186688	0.247592	0.223255	0.231462	0.205037	0.192317	0.254716	0.182789	0.251741	0.182088	0.232389	0.164428	0.22523	0.248043	0.238494	0.253723	0.252016	0.198967	0.164747	0.237459	0.180215	0.246505	0.155293	0.172666	0.22225	0.174438	0.182011	0.199892	0.257851	0.230912	0.179749	0.240501	0.18397
0	cerebral cortex _ neuronal cells	ENSG00000085231	0.135641	0.130347	0.124523	0.124828	0.0942856	0.123602	0.132117	0.136026	0.116538	0.124972	0.135321	0.1282	0.126806	0.0989394	0.111058	0.149691	0.112885	0.122489	0.118845	0.120486	0.143131	0.124899	0.141072	0.115961	0.128649	0.105996	0.131628	0.1379	0.129466	0.141481	0.137388	0.115969	0.107855	0.135241	0.112348	0.139126	0.096144	0.112484	0.132454	0.108824	0.123298	0.125012	0.147657	0.125397	0.102752	0.135914	0.108479
0	cerebral cortex _ neuronal cells	ENSG00000085978	0.055607	0.040901	0.033548	0.055607	0.0445775	0.040901	0.033548	0.070313	0.033548	0.093291	0.0487135	0.10478	0.093291	0.033548	0.033548	0.115809	0.059743	0.0330885	0.033548	0.033548	0.0519305	0.033548	0.070313	0.033548	0.0592835	0.033548	0.048254	0.070313	0.0445775	0.070313	0.070313	0.0519305	0.033548	0.093291	0.033548	0.06296	0.0666365	0.0519305	0.06296	0.0445775	0.055607	0.06296	0.0592835	0.033548	0.033548	0.0592835	0.06296
0	caudate _ neuronal cells	ENSG00000089050	0.206732	0.197643	0.182309	0.231296	0.163638	0.193337	0.171979	0.256619	0.19666	0.316183	0.177529	0.300393	0.284128	0.164369	0.213193	0.2932	0.166092	0.186149	0.169502	0.176638	0.208241	0.199411	0.210218	0.165822	0.18858	0.163955	0.226929	0.258055	0.186888	0.21133	0.212994	0.177958	0.158322	0.28107	0.157029	0.197485	0.166993	0.163153	0.184577	0.179204	0.157806	0.216567	0.239762	0.18173	0.165755	0.191925	0.180301
0	cerebral cortex _ neuronal cells	ENSG00000089818	0.119828	0.11835	0.102417	0.111025	0.0830423	0.106884	0.0968131	0.122616	0.0934068	0.112928	0.105244	0.107052	0.117605	0.0911869	0.0972354	0.127209	0.102142	0.100261	0.0983386	0.0992201	0.119973	0.0972637	0.120274	0.088377	0.113031	0.0864691	0.107518	0.114998	0.109424	0.123347	0.124599	0.106788	0.0911111	0.11889	0.0906208	0.119108	0.086119	0.103881	0.11412	0.0999508	0.103276	0.107951	0.115751	0.102905	0.0879108	0.115084	0.0994003
0	cerebral cortex _ neuronal cells	ENSG00000091428	0.15242	0.137801	0.125171	0.136403	0.104721	0.138808	0.128143	0.148561	0.122499	0.154459	0.14191	0.150419	0.157489	0.123209	0.134833	0.165877	0.142893	0.126761	0.135079	0.123667	0.152308	0.126262	0.146443	0.123694	0.142782	0.119044	0.140338	0.141013	0.142965	0.143774	0.147346	0.124936	0.12056	0.162754	0.130526	0.150363	0.117176	0.117363	0.141016	0.1218	0.125538	0.137939	0.142068	0.12211	0.115942	0.144657	0.139159
1	cerebral cortex _ neuronal cells	ENSG00000100053	0.12553	0.124218	0.106854	0.119471	0.0942812	0.124962	0.117783	0.126651	0.111366	0.115083	0.11318	0.114941	0.123528	0.106969	0.116245	0.128801	0.108396	0.115357	0.113123	0.113895	0.127516	0.114596	0.128149	0.104658	0.126635	0.101877	0.123946	0.11943	0.122397	0.124596	0.128492	0.122278	0.108088	0.119583	0.104352	0.126598	0.100354	0.116037	0.117258	0.11061	0.111973	0.113646	0.12615	0.116955	0.10274	0.120869	0.11187
0	cerebral cortex _ neuronal cells	ENSG00000100209	0.106741	0.119493	0.071955	0.0975242	0.0820905	0.112667	0.0989011	0.114372	0.0963586	0.125517	0.101907	0.124609	0.120637	0.0855049	0.0924954	0.135756	0.0963613	0.110367	0.0984586	0.0928426	0.116966	0.0817711	0.128842	0.0933213	0.118581	0.0900686	0.11	0.119387	0.1067	0.114886	0.128798	0.0911212	0.0906054	0.121503	0.101577	0.112152	0.10039	0.103635	0.103774	0.110503	0.100628	0.104124	0.113007	0.111361	0.0896356	0.11522	0.0914684
0	cerebral cortex _ neuronal cells	ENSG00000100226	0.133425	0.134055	0.100666	0.130403	0.0884297	0.124618	0.114242	0.148128	0.111833	0.132139	0.123688	0.124898	0.139747	0.108643	0.121213	0.165088	0.109051	0.119467	0.120679	0.117044	0.140959	0.0916716	0.14702	0.106928	0.130057	0.107873	0.122975	0.136238	0.130671	0.14123	0.14497	0.121207	0.103275	0.142465	0.110358	0.130644	0.104958	0.112063	0.123073	0.119317	0.103084	0.119279	0.147315	0.127197	0.101525	0.134188	0.111146
0	cerebral cortex _ neuronal cells	ENSG00000100266	0.161976	0.156729	0.149151	0.162289	0.0951259	0.153514	0.134437	0.160225	0.129848	0.145729	0.139545	0.15298	0.157823	0.108086	0.134644	0.171077	0.137306	0.137371	0.138324	0.131397	0.166752	0.108749	0.165319	0.121894	0.148315	0.116656	0.159141	0.157618	0.149788	0.159979	0.164794	0.136351	0.127139	0.160729	0.132862	0.164003	0.117806	0.128847	0.15527	0.129044	0.132474	0.161986	0.158181	0.142603	0.119533	0.148741	0.131073
0	cerebral cortex _ neuronal cells	ENSG00000100281	0.149813	0.145971	0.121497	0.140004	0.103904	0.137247	0.126816	0.150507	0.121741	0.149121	0.12892	0.139539	0.1459	0.115345	0.126081	0.158039	0.119133	0.13508	0.121333	0.125798	0.154345	0.116658	0.154172	0.11755	0.144701	0.111132	0.141953	0.14662	0.138176	0.150971	0.155193	0.136752	0.113906	0.14762	0.125963	0.153408	0.107283	0.121081	0.139804	0.1222	0.130429	0.137965	0.149576	0.133641	0.11281	0.140876	0.127235
1	cerebral cortex _ neuronal cells	ENSG00000100320	0.13945	0.13804	0.117417	0.138579	0.10552	0.128712	0.125054	0.140754	0.115358	0.137629	0.124619	0.133728	0.137204	0.114069	0.123687	0.151591	0.108139	0.119324	0.113278	0.119424	0.143668	0.11031	0.144616	0.118627	0.137777	0.116516	0.133897	0.139238	0.128349	0.14022	0.146526	0.124986	0.111627	0.140014	0.130088	0.144632	0.10935	0.11563	0.139045	0.126593	0.121585	0.130098	0.141561	0.124385	0.117172	0.134078	0.125683
0	cerebral cortex _ neuronal cells	ENSG00000100461	0.138873	0.137163	0.112227	0.129837	0.0981585	0.133484	0.121339	0.140416	0.113682	0.129479	0.12196	0.130954	0.136207	0.111961	0.12225	0.148171	0.105944	0.12587	0.121075	0.119325	0.143406	0.110327	0.145371	0.111954	0.134663	0.105114	0.134308	0.139292	0.136	0.141865	0.146096	0.124023	0.111624	0.137315	0.118501	0.139231	0.105722	0.115639	0.130675	0.118349	0.114545	0.120978	0.140677	0.127862	0.107957	0.132278	0.114888
0	cerebral cortex _ neuronal cells	ENSG00000100523	0.118107	0.112355	0.105738	0.108342	0.108882	0.110013	0.103416	0.12466	0.105918	0.119695	0.106847	0.117009	0.124389	0.102132	0.1053	0.138468	0.102773	0.107861	0.106484	0.114675	0.132745	0.122214	0.134035	0.101225	0.112859	0.100389	0.111001	0.113241	0.107802	0.11448	0.116146	0.107341	0.104011	0.124329	0.105433	0.137673	0.108551	0.106578	0.1251	0.103447	0.114168	0.111636	0.116771	0.106355	0.101687	0.130632	0.107133
0	cerebral cortex _ neuronal cells	ENSG00000101489	0.126319	0.12287	0.107321	0.1254	0.0892904	0.11684	0.111094	0.130162	0.114481	0.135618	0.112834	0.133554	0.128738	0.100958	0.118852	0.142792	0.094867	0.114262	0.110468	0.104373	0.125384	0.0992621	0.131871	0.104203	0.128186	0.0994865	0.126237	0.126297	0.117599	0.127318	0.133011	0.119985	0.107428	0.131045	0.113925	0.131302	0.101616	0.103652	0.125451	0.109334	0.107315	0.115898	0.128504	0.116548	0.100232	0.115997	0.110479
0	cerebral cortex _ neuronal cells	ENSG00000101928	0.16	0.16	0.13	0.13	0.14	0.16	0.14	0.14	0.13	0.17	0.15	0.14	0.16	0.14	0.13	0.18	0.14	0.11	0.15	0.14	0.16	0.14	0.16	0.13	0.13	0.13	0.15	0.16	0.16	0.16	0.16	0.17	0.13	0.17	0.13	0.17	0.13	0.15	0.16	0.13	0.15	0.13	0.15	0.16	0.13	0.17	0.13
0	cerebral cortex _ neuronal cells	ENSG00000102317	0.159769	0.146422	0.132823	0.163458	0.107454	0.155089	0.137223	0.166109	0.12414	0.151646	0.128214	0.153831	0.154761	0.114301	0.127793	0.170103	0.100159	0.135382	0.137382	0.129751	0.165762	0.138066	0.164733	0.122192	0.146336	0.117826	0.154569	0.162957	0.152745	0.164558	0.165158	0.134813	0.123778	0.154996	0.133311	0.163263	0.132703	0.1262	0.152337	0.130045	0.142815	0.149139	0.1682	0.134421	0.125954	0.148826	0.131033
0	cerebral cortex _ neuronal cells	ENSG00000103591	0.0878977	0.090524	0.0697013	0.0862614	0.0619343	0.087004	0.0831328	0.0807752	0.0683794	0.0755797	0.0838313	0.0724752	0.0845251	0.0757355	0.0762358	0.0965978	0.0846033	0.0789146	0.0772646	0.0749327	0.0919916	0.0834885	0.0865271	0.067597	0.0853036	0.0613571	0.0868353	0.0815335	0.0864669	0.0873026	0.0878458	0.076078	0.0685174	0.0847474	0.0723918	0.0863447	0.0723631	0.0816085	0.0845943	0.080141	0.0756357	0.0790143	0.081483	0.0789528	0.0694785	0.0878347	0.0760047
1	cerebral cortex _ neuronal cells	ENSG00000104112	0.180373	0.159447	0.131664	0.133629	0.102282	0.154812	0.118545	0.151671	0.148861	0.128621	0.123022	0.158267	0.143078	0.109414	0.161533	0.211184	0.158238	0.131026	0.117848	0.123958	0.162875	0.140861	0.164466	0.1296	0.167878	0.116301	0.153601	0.157222	0.146359	0.158781	0.173437	0.159158	0.131699	0.202472	0.127893	0.146784	0.12013	0.13826	0.150978	0.128185	0.132258	0.139584	0.138722	0.144718	0.116105	0.152599	0.148206
0	cerebral cortex _ neuronal cells	ENSG00000104413	0.135156	0.129159	0.105962	0.128367	0.0900536	0.122156	0.114276	0.131782	0.113715	0.131811	0.118696	0.128035	0.13134	0.107678	0.1177	0.144409	0.100062	0.117979	0.116627	0.112837	0.136566	0.107313	0.140695	0.106438	0.132676	0.10629	0.129465	0.132169	0.12114	0.135223	0.141198	0.124534	0.10656	0.130489	0.119346	0.136335	0.101363	0.106201	0.133499	0.117048	0.107914	0.115489	0.134531	0.118603	0.103983	0.124133	0.113559
0	cerebral cortex _ neuronal cells	ENSG00000104472	0.0966676	0.0970201	0.0874545	0.104376	0.072072	0.092885	0.08631	0.110738	0.0885512	0.0967259	0.084099	0.0976773	0.0979722	0.0780197	0.0943561	0.114985	0.0733393	0.0857787	0.0940421	0.0843348	0.105955	0.0740211	0.106374	0.0870485	0.0970947	0.0817722	0.0996359	0.103572	0.0994643	0.101904	0.102702	0.0900628	0.0843386	0.0963381	0.0880972	0.102478	0.0795659	0.0870599	0.0898345	0.0866631	0.0949209	0.106237	0.104597	0.098542	0.0737161	0.0964733	0.082076
0	cerebral cortex _ neuronal cells	ENSG00000104852	0.153732	0.147815	0.127918	0.153191	0.106316	0.142908	0.126561	0.156033	0.124894	0.144113	0.132719	0.143248	0.148058	0.116347	0.123605	0.160708	0.103904	0.136466	0.131238	0.127155	0.158689	0.123605	0.155314	0.123243	0.137453	0.115926	0.140525	0.153429	0.150896	0.156355	0.159033	0.13219	0.12059	0.147558	0.131174	0.152135	0.118459	0.121763	0.141311	0.131648	0.132184	0.1346	0.155062	0.138985	0.123975	0.143653	0.132487
0	cerebral cortex _ neuronal cells	ENSG00000105438	0.150638	0.149193	0.13091	0.142031	0.101891	0.145826	0.129598	0.149699	0.115443	0.149924	0.142017	0.144189	0.150108	0.122045	0.126783	0.168493	0.128895	0.132136	0.129391	0.131082	0.155009	0.129862	0.158681	0.118358	0.141538	0.111764	0.143324	0.151804	0.145863	0.156318	0.158111	0.129878	0.119498	0.149175	0.124689	0.154836	0.111223	0.125683	0.149951	0.122681	0.127775	0.136245	0.150515	0.144546	0.11564	0.148967	0.126839
1	cerebral cortex _ neuronal cells	ENSG00000105472	0.130872	0.123322	0.112416	0.124161	0.10151	0.121644	0.119127	0.128356	0.112416	0.117449	0.115772	0.10906	0.122483	0.115772	0.117449	0.133389	0.116611	0.10906	0.108221	0.115772	0.133389	0.0973153	0.133389	0.108221	0.120805	0.104027	0.123322	0.125839	0.117449	0.125839	0.130033	0.112416	0.106543	0.122483	0.114933	0.131711	0.105705	0.110738	0.128356	0.109899	0.106543	0.121644	0.127517	0.114094	0.106543	0.122483	0.113255
0	cerebellum _ cells in granular layer	ENSG00000105605	0.15	0.14	0.12	0.12	0.12	0.13	0.12	0.14	0.11	0.13	0.16	0.13	0.16	0.13	0.11	0.15	0.14	0.11	0.14	0.14	0.14	0.14	0.14	0.11	0.11	0.11	0.12	0.13	0.15	0.13	0.14	0.14	0.11	0.14	0.11	0.15	0.11	0.12	0.12	0.11	0.11	0.11	0.14	0.14	0.11	0.14	0.13
1	cerebral cortex _ neuronal cells	ENSG00000105650	0.124052	0.117377	0.106954	0.120595	0.0987821	0.115916	0.113239	0.131028	0.107196	0.136692	0.121752	0.116529	0.117456	0.108779	0.112001	0.142279	0.100648	0.109807	0.106208	0.0965682	0.120518	0.095452	0.127055	0.105956	0.133108	0.100834	0.135861	0.121705	0.114182	0.123315	0.124953	0.118586	0.103925	0.137665	0.107476	0.130536	0.110913	0.114365	0.132585	0.106476	0.110456	0.122527	0.118967	0.110093	0.100985	0.126723	0.104185
0	caudate _ glial cells	ENSG00000106028	0.149035	0.116989	0.0829638	0.100568	0.0566605	0.124675	0.124928	0.132614	0.155829	0.108507	0.118171	0.102003	0.104199	0.0988784	0.13966	0.113321	0.116482	0.0795853	0.130032	0.110196	0.123492	0.119861	0.131178	0.0807677	0.137971	0.0629105	0.116736	0.135739	0.126654	0.117882	0.152414	0.128053	0.113611	0.106818	0.0872712	0.15385	0.0745177	0.0954637	0.102003	0.0810212	0.0634173	0.0812746	0.155539	0.123239	0.0872712	0.118425	0.0694139
1	caudate _ neuronal cells	ENSG00000107018	0.199615	0.192792	0.18033	0.212421	0.176864	0.189737	0.186808	0.221411	0.195472	0.238723	0.184384	0.232952	0.22521	0.181449	0.196004	0.226038	0.184269	0.181581	0.187971	0.186271	0.199561	0.197776	0.197092	0.182206	0.1935	0.176442	0.208773	0.210177	0.192205	0.200614	0.200795	0.192798	0.176502	0.219692	0.179156	0.199034	0.18146	0.185629	0.193275	0.179985	0.178443	0.204424	0.219063	0.188212	0.177445	0.193439	0.185919
1	cerebral cortex _ neuronal cells	ENSG00000107295	0.178666	0.181385	0.156948	0.165372	0.129419	0.175996	0.160989	0.181121	0.190473	0.205683	0.200313	0.203707	0.210978	0.147802	0.157219	0.224473	0.214726	0.162702	0.157602	0.149183	0.186854	0.142652	0.183667	0.147921	0.171337	0.142171	0.172777	0.177813	0.169489	0.180632	0.189596	0.164198	0.188297	0.210239	0.157395	0.188805	0.144768	0.150464	0.172096	0.150131	0.160401	0.165891	0.180927	0.159332	0.143041	0.169666	0.158576
0	cerebral cortex _ neuronal cells	ENSG00000109065	0.137661	0.13971	0.112898	0.12761	0.0871606	0.13364	0.12193	0.143319	0.109613	0.136083	0.125729	0.128565	0.132449	0.105252	0.115326	0.147234	0.117591	0.123151	0.11026	0.121511	0.144194	0.123751	0.145118	0.101815	0.127976	0.0991974	0.129349	0.139216	0.136404	0.137944	0.140218	0.122823	0.105715	0.139419	0.108823	0.13563	0.102435	0.114649	0.129281	0.11283	0.109646	0.119401	0.138413	0.125121	0.10379	0.129365	0.125638
1	cerebral cortex _ neuronal cells	ENSG00000109956	0.144711	0.14111	0.0942741	0.101477	0.0964759	0.1211	0.111889	0.113095	0.174513	0.158708	0.155908	0.108082	0.135295	0.0988769	0.167305	0.191928	0.179116	0.0918619	0.10208	0.0986834	0.143511	0.0932784	0.143909	0.0918676	0.114893	0.0898649	0.115092	0.115695	0.111689	0.118096	0.124303	0.104885	0.146896	0.16071	0.104077	0.15052	0.0918675	0.100481	0.117697	0.0926697	0.131296	0.131899	0.110688	0.107087	0.0864626	0.112696	0.093068
0	cerebral cortex _ neuronal cells	ENSG00000110484	0.127966	0.124446	0.110441	0.121749	0.0865063	0.123895	0.112935	0.120194	0.0970517	0.118766	0.112814	0.115423	0.115005	0.0950581	0.100928	0.139675	0.0985645	0.106953	0.114081	0.103704	0.125451	0.104908	0.129155	0.0998373	0.119163	0.0934568	0.117405	0.121291	0.127626	0.123929	0.131034	0.115734	0.100134	0.128803	0.0985513	0.127314	0.0964269	0.100634	0.11762	0.102987	0.100418	0.123915	0.117091	0.11889	0.0900975	0.117208	0.109023
1	caudate _ neuronal cells	ENSG00000110786	0.156499	0.164066	0.12829	0.144767	0.110013	0.149311	0.135411	0.157181	0.119087	0.169637	0.134332	0.130683	0.145096	0.127678	0.120702	0.169482	0.141693	0.141591	0.135154	0.139311	0.168551	0.121859	0.166646	0.12119	0.152733	0.114118	0.152754	0.150624	0.146544	0.157437	0.167299	0.141063	0.116254	0.154306	0.127502	0.168115	0.118887	0.136928	0.152744	0.124614	0.130013	0.138539	0.144531	0.145469	0.118453	0.152009	0.135462
0	cerebellum _ Purkinje cells	ENSG00000111361	0.121667	0.119744	0.0974777	0.113607	0.0906619	0.11743	0.103931	0.123177	0.100776	0.119602	0.109122	0.115191	0.130462	0.0944341	0.103475	0.130057	0.101184	0.110448	0.108042	0.0903873	0.128145	0.0847968	0.124059	0.0981953	0.117783	0.0941767	0.117193	0.118918	0.121023	0.121905	0.122299	0.104032	0.0978783	0.123758	0.104798	0.129888	0.0972943	0.0998595	0.119548	0.102565	0.102139	0.112336	0.119699	0.106599	0.0897947	0.109902	0.102942
0	cerebral cortex _ neuronal cells	ENSG00000111786	0.15695	0.149971	0.134614	0.147674	0.0991433	0.147389	0.134318	0.16093	0.122588	0.148492	0.130427	0.14792	0.157891	0.11134	0.127667	0.16575	0.0994349	0.137518	0.13851	0.1249	0.160536	0.124257	0.160836	0.117203	0.146313	0.1148	0.150005	0.159799	0.153014	0.160754	0.161485	0.136543	0.119402	0.153624	0.126937	0.155451	0.114307	0.121669	0.144772	0.125591	0.133086	0.137056	0.1604	0.138725	0.118863	0.148617	0.125182
0	caudate _ neuronal cells	ENSG00000112599	0.219271	0.226363	0.221044	0.219271	0.232864	0.222817	0.260938	0.226363	0.253846	0.262711	0.255619	0.257392	0.257392	0.217498	0.255619	0.262711	0.248526	0.22459	0.219271	0.219271	0.229909	0.248526	0.226363	0.213952	0.22459	0.217498	0.22459	0.217498	0.222817	0.228136	0.228136	0.217498	0.255619	0.259165	0.219271	0.222817	0.221044	0.217498	0.226363	0.222817	0.215725	0.217498	0.222817	0.221044	0.212178	0.22459	0.219271
0	cerebral cortex _ neuronal cells	ENSG00000113761	0.141833	0.137704	0.114888	0.133622	0.0925082	0.137353	0.119455	0.144132	0.106138	0.133965	0.106144	0.11668	0.127113	0.0967777	0.109366	0.153552	0.0933157	0.129697	0.116562	0.114941	0.144398	0.106047	0.150439	0.117803	0.136662	0.107005	0.138368	0.140997	0.133211	0.148784	0.143252	0.114809	0.102983	0.137916	0.112267	0.136283	0.0997956	0.10448	0.13057	0.120034	0.128597	0.13088	0.149798	0.129909	0.106525	0.131681	0.118098
0	cerebral cortex _ neuronal cells	ENSG00000115271	0.117502	0.114775	0.107973	0.115841	0.0839817	0.113051	0.10679	0.126105	0.0950015	0.122879	0.105831	0.114153	0.11479	0.097976	0.101859	0.131065	0.0928519	0.099093	0.0995726	0.107193	0.120037	0.0978389	0.119943	0.100601	0.115222	0.0995377	0.117715	0.120389	0.109069	0.123853	0.125063	0.114698	0.0948755	0.120207	0.104631	0.119974	0.0944338	0.0975921	0.114932	0.100211	0.107648	0.11108	0.125122	0.103803	0.0968021	0.114491	0.0992128
1	cerebral cortex _ neuronal cells	ENSG00000115828	0.130872	0.123322	0.112416	0.124161	0.10151	0.121644	0.119127	0.128356	0.112416	0.117449	0.115772	0.10906	0.122483	0.115772	0.117449	0.133389	0.116611	0.10906	0.108221	0.115772	0.133389	0.0973153	0.133389	0.108221	0.120805	0.104027	0.123322	0.125839	0.117449	0.125839	0.130033	0.112416	0.106543	0.122483	0.114933	0.131711	0.105705	0.110738	0.128356	0.109899	0.106543	0.121644	0.127517	0.114094	0.106543	0.122483	0.113255
0	caudate _ glial cells	ENSG00000116120	0.166666	0.12963	0.12963	0.166666	0.111111	0.166666	0.12963	0.12963	0.203704	0.185185	0.185185	0.166666	0.166666	0.148148	0.203704	0.166666	0.12963	0.166666	0.148148	0.12963	0.12963	0.166666	0.12963	0.148148	0.185185	0.166666	0.185185	0.12963	0.12963	0.166666	0.148148	0.166666	0.166666	0.185185	0.0925925	0.148148	0.0925925	0.148148	0.148148	0.0925925	0.111111	0.12963	0.12963	0.111111	0.074074	0.111111	0.111111
0	cerebral cortex _ neuronal cells	ENSG00000116497	0.163982	0.162638	0.1371	0.145165	0.125002	0.165326	0.149197	0.142477	0.149197	0.151885	0.168015	0.173391	0.170703	0.139788	0.147853	0.189521	0.123659	0.16667	0.150541	0.146509	0.162638	0.123659	0.162638	0.154573	0.170703	0.16667	0.173391	0.172047	0.162638	0.173391	0.178767	0.150541	0.14382	0.177423	0.14382	0.168015	0.130379	0.129035	0.146509	0.138444	0.145165	0.155917	0.161294	0.139788	0.126347	0.163982	0.131723
0	cerebral cortex _ neuronal cells	ENSG00000116544	0.193192	0.20366	0.171156	0.187173	0.136066	0.194299	0.178807	0.199077	0.162508	0.185068	0.186711	0.184461	0.201171	0.166074	0.172499	0.212799	0.178765	0.178152	0.169246	0.174563	0.203752	0.161313	0.206662	0.160207	0.192087	0.151661	0.188587	0.200134	0.190832	0.207117	0.205317	0.183961	0.161578	0.193597	0.165804	0.200683	0.150972	0.168279	0.199839	0.164118	0.175928	0.184325	0.2015	0.176698	0.159568	0.190837	0.168751
0	cerebral cortex _ neuronal cells	ENSG00000117569	0.106093	0.102295	0.096375	0.103234	0.0726267	0.100232	0.0932957	0.105712	0.0819652	0.098496	0.0850849	0.0965401	0.0988858	0.0810058	0.0876877	0.109437	0.0721161	0.0912511	0.0917792	0.0887387	0.107614	0.0862316	0.104605	0.0814483	0.100481	0.0779151	0.10156	0.106804	0.0990418	0.106524	0.108218	0.092798	0.0827147	0.102584	0.084103	0.108366	0.0811275	0.0843965	0.100439	0.085745	0.0958929	0.0987898	0.106816	0.0915264	0.0805311	0.101337	0.0877713
1	cerebral cortex _ neuronal cells	ENSG00000118526	0.210747	0.184371	0.152117	0.198814	0.160188	0.201808	0.173452	0.210172	0.163326	0.186653	0.158771	0.18878	0.196542	0.169668	0.168788	0.223765	0.139685	0.178371	0.180177	0.180415	0.214027	0.172671	0.209583	0.167009	0.186161	0.161618	0.189203	0.19522	0.216454	0.195151	0.204673	0.174347	0.155305	0.188486	0.182811	0.199809	0.158994	0.162249	0.190987	0.188234	0.167648	0.183584	0.194786	0.184918	0.159973	0.193575	0.166875
0	cerebral cortex _ neuronal cells	ENSG00000119917	0.14091	0.129496	0.112441	0.128432	0.0823538	0.122131	0.108875	0.136535	0.110005	0.129559	0.110547	0.118182	0.134436	0.103747	0.112999	0.140965	0.107256	0.116829	0.110567	0.110275	0.135114	0.109109	0.137791	0.101066	0.12514	0.0960832	0.123375	0.129736	0.123622	0.133911	0.13968	0.117829	0.102933	0.135101	0.104238	0.133676	0.0947127	0.108084	0.126078	0.106559	0.116981	0.120705	0.133959	0.119234	0.0983733	0.123843	0.10937
0	cerebral cortex _ neuronal cells	ENSG00000120242	0.185365	0.168633	0.164145	0.174233	0.122108	0.16172	0.141324	0.174145	0.142651	0.16617	0.159925	0.164642	0.167325	0.138793	0.137695	0.191359	0.129842	0.159377	0.152411	0.144248	0.183929	0.15371	0.172947	0.144832	0.155261	0.133516	0.156626	0.168343	0.178444	0.175771	0.175751	0.149455	0.145754	0.16932	0.150094	0.177031	0.145844	0.151643	0.17135	0.148554	0.169583	0.163692	0.174455	0.164406	0.148009	0.163876	0.155413
0	cerebellum _ cells in molecular layer	ENSG00000120669	0.145835	0.125001	0.0729173	0.125001	0.083334	0.125001	0.0937507	0.125001	0.104167	0.135418	0.145835	0.156251	0.145835	0.0937507	0.104167	0.156251	0.114584	0.125001	0.104167	0.104167	0.135418	0.125001	0.135418	0.104167	0.145835	0.0937507	0.135418	0.145835	0.114584	0.125001	0.145835	0.104167	0.125001	0.145835	0.135418	0.135418	0.083334	0.104167	0.114584	0.125001	0.104167	0.125001	0.125001	0.125001	0.114584	0.125001	0.135418
0	cerebellum _ cells in molecular layer	ENSG00000121318	0.0702719	0.064898	0.0620045	0.064898	0.0543986	0.0678743	0.0620045	0.0701891	0.0609298	0.0644021	0.0561347	0.0757284	0.0655595	0.0567134	0.059111	0.075067	0.0627487	0.0632447	0.0667169	0.0543158	0.0743228	0.0508436	0.0719252	0.0567134	0.0655595	0.0596897	0.0620045	0.0667169	0.0696104	0.0667169	0.072008	0.0638234	0.0639061	0.0685358	0.0649808	0.0696104	0.0632447	0.0667169	0.0661382	0.0620045	0.0608471	0.0620045	0.0696104	0.0714293	0.0632447	0.0678743	0.0614258
0	hippocampus _ neuronal cells	ENSG00000121775	0.0427087	0.044792	0.035417	0.0437504	0.0343753	0.041667	0.041667	0.0458337	0.0375003	0.0572921	0.0593755	0.0666672	0.0593755	0.0406253	0.035417	0.0468754	0.0489587	0.038542	0.0395836	0.038542	0.041667	0.0364586	0.0458337	0.0343753	0.041667	0.0343753	0.0427087	0.041667	0.0395836	0.0437504	0.0479171	0.0406253	0.035417	0.0687505	0.0395836	0.0468754	0.0375003	0.0458337	0.0468754	0.0437504	0.035417	0.0375003	0.0427087	0.0395836	0.0364586	0.041667	0.0364586
0	cerebral cortex _ neuronal cells	ENSG00000123178	0.0884676	0.0897736	0.0768846	0.0846336	0.0711863	0.0863618	0.0822112	0.0912308	0.0792498	0.091804	0.086647	0.0897289	0.0893964	0.0792188	0.0807444	0.098343	0.0794428	0.0812635	0.0740861	0.0800069	0.0933736	0.0741875	0.0939372	0.0767538	0.0881575	0.0753303	0.0879071	0.0896741	0.0844975	0.0914696	0.0954779	0.0902426	0.0774157	0.0895894	0.0805388	0.0929105	0.0754341	0.0794963	0.0895944	0.0799271	0.0776937	0.0837161	0.0887565	0.0815894	0.0763367	0.0901232	0.0832254
0	cerebral cortex _ neuronal cells	ENSG00000123584	0.162368	0.146904	0.117265	0.130152	0.073452	0.139172	0.119843	0.153347	0.12242	0.119843	0.14175	0.139172	0.14175	0.105668	0.123708	0.164945	0.112111	0.136595	0.13144	0.114688	0.148193	0.119843	0.148193	0.117265	0.136595	0.12242	0.132729	0.154636	0.139172	0.154636	0.149481	0.124997	0.108245	0.144327	0.128863	0.144327	0.103091	0.1134	0.130152	0.112111	0.115977	0.123709	0.143038	0.117265	0.105668	0.135306	0.134018
0	cerebral cortex _ neuronal cells	ENSG00000124380	0.126342	0.124927	0.106742	0.122513	0.10037	0.123197	0.114549	0.137266	0.107159	0.129034	0.114419	0.131365	0.139857	0.10653	0.117482	0.146433	0.0975474	0.113216	0.11109	0.116723	0.131948	0.105429	0.134778	0.106058	0.12773	0.107918	0.133964	0.134121	0.129746	0.132132	0.132788	0.111958	0.103283	0.138599	0.120127	0.130273	0.0963919	0.109887	0.123614	0.117482	0.104254	0.126861	0.13758	0.1244	0.110905	0.124455	0.109073
0	cerebellum _ Purkinje cells	ENSG00000124383	0.122678	0.124499	0.0920474	0.11843	0.0985986	0.11161	0.123345	0.125197	0.113853	0.120292	0.118585	0.117617	0.146411	0.0849594	0.113788	0.129583	0.110011	0.110479	0.115248	0.0928744	0.128622	0.112829	0.127313	0.0874938	0.108574	0.0849629	0.111141	0.101583	0.117787	0.108942	0.129836	0.0985313	0.111498	0.124399	0.0930981	0.102684	0.0776065	0.0925694	0.0998738	0.0887331	0.10126	0.105362	0.125163	0.115846	0.0857145	0.101535	0.0903468
0	cerebral cortex _ neuronal cells	ENSG00000124802	0.121688	0.123367	0.106528	0.115315	0.0818429	0.122394	0.106281	0.124755	0.0950383	0.119737	0.113822	0.111557	0.121665	0.091961	0.100389	0.135135	0.0964732	0.111423	0.108991	0.103143	0.130252	0.0997176	0.125397	0.100054	0.125274	0.0961291	0.116999	0.124054	0.116449	0.1312	0.130916	0.101699	0.090909	0.121595	0.100188	0.12085	0.0961195	0.0922786	0.114252	0.100952	0.106756	0.111488	0.128383	0.104224	0.0874292	0.110364	0.110459
0	cerebral cortex _ neuronal cells	ENSG00000125249	0.162634	0.157648	0.131049	0.155082	0.112499	0.150726	0.138211	0.163788	0.129711	0.162395	0.143952	0.150999	0.15975	0.133228	0.134719	0.170032	0.139087	0.141646	0.138446	0.143082	0.165154	0.130182	0.165564	0.126491	0.153495	0.120196	0.149179	0.16073	0.151202	0.162524	0.16575	0.140338	0.127704	0.161708	0.135336	0.162161	0.128092	0.132782	0.15232	0.136031	0.137658	0.145464	0.162601	0.144332	0.127923	0.157225	0.142932
0	cerebral cortex _ neuronal cells	ENSG00000125775	0.119532	0.115914	0.0960212	0.115197	0.0880954	0.112752	0.111905	0.124516	0.103695	0.121508	0.10463	0.1212	0.123108	0.0942449	0.104179	0.132044	0.0995604	0.107045	0.0993244	0.0985593	0.119963	0.0978332	0.12021	0.0967566	0.111899	0.0896558	0.114848	0.120904	0.108973	0.120526	0.123419	0.104415	0.096686	0.120866	0.0994905	0.119722	0.0964083	0.0986565	0.113329	0.0959446	0.106281	0.111924	0.121552	0.104024	0.0910198	0.113636	0.100714
0	cerebral cortex _ neuronal cells	ENSG00000126254	0.135721	0.131957	0.115805	0.137131	0.100997	0.131242	0.12355	0.1416	0.119355	0.142109	0.120687	0.143216	0.140125	0.112605	0.125645	0.151166	0.104509	0.122929	0.123746	0.11629	0.138127	0.111667	0.143121	0.11648	0.13688	0.11073	0.138622	0.137395	0.131673	0.137691	0.14097	0.124233	0.111534	0.140648	0.124137	0.138863	0.113898	0.115739	0.132314	0.121194	0.11623	0.130952	0.13843	0.121235	0.107855	0.131727	0.116053
1	cerebral cortex _ neuronal cells	ENSG00000128340	0.174668	0.172624	0.144118	0.182616	0.115658	0.168627	0.154046	0.187286	0.143639	0.179553	0.13992	0.177054	0.178832	0.134768	0.154778	0.188063	0.135315	0.149068	0.149261	0.13265	0.17226	0.126745	0.168778	0.13023	0.156939	0.129049	0.166516	0.169757	0.16371	0.168788	0.180474	0.152224	0.132168	0.180165	0.145549	0.178087	0.135429	0.131941	0.167077	0.142174	0.15348	0.179528	0.177896	0.150795	0.127699	0.162109	0.138813
1	cerebral cortex _ neuronal cells	ENSG00000128965	0.111301	0.123287	0.114726	0.11815	0.0941779	0.107876	0.102739	0.116438	0.107876	0.123287	0.116438	0.11815	0.114726	0.101027	0.109589	0.128424	0.111301	0.104452	0.0993148	0.107876	0.121575	0.101027	0.123287	0.109589	0.116438	0.106164	0.109589	0.114726	0.106164	0.121575	0.114726	0.114726	0.102739	0.11815	0.121575	0.119863	0.102739	0.104452	0.119863	0.111301	0.109589	0.116438	0.119863	0.101027	0.101027	0.107876	0.104452
0	cerebral cortex _ neuronal cells	ENSG00000129151	0.204761	0.210316	0.204761	0.196824	0.184919	0.206348	0.200792	0.215871	0.206348	0.215871	0.210316	0.217459	0.211903	0.183332	0.200792	0.225395	0.195237	0.211903	0.208729	0.196824	0.210316	0.192856	0.215871	0.206348	0.221427	0.1873	0.221427	0.215871	0.208729	0.215871	0.21984	0.210316	0.200792	0.215871	0.204761	0.206348	0.209522	0.206348	0.215871	0.208729	0.217459	0.206348	0.203967	0.204761	0.196824	0.21984	0.206348
0	caudate _ neuronal cells	ENSG00000129460	0.159625	0.158238	0.144046	0.170354	0.132422	0.149135	0.144995	0.174743	0.154142	0.202877	0.142133	0.195078	0.185628	0.137568	0.155382	0.187948	0.132304	0.153955	0.146992	0.142863	0.161055	0.153531	0.156591	0.137301	0.152186	0.138474	0.167891	0.176501	0.1525	0.158455	0.16775	0.150023	0.134819	0.180728	0.144376	0.154711	0.132293	0.143069	0.153548	0.141392	0.146765	0.166244	0.173221	0.147576	0.137756	0.152112	0.14444
0	cerebral cortex _ neuronal cells	ENSG00000130159	0.152405	0.14233	0.117137	0.135452	0.0983534	0.138139	0.121989	0.152383	0.127436	0.152355	0.1268	0.131897	0.153141	0.118023	0.131283	0.164413	0.119491	0.132977	0.127576	0.126646	0.15242	0.116971	0.153406	0.115585	0.141742	0.112781	0.141738	0.145553	0.135987	0.151581	0.152557	0.129232	0.116655	0.156579	0.126613	0.148351	0.109352	0.123546	0.134784	0.122607	0.11833	0.128356	0.149115	0.12841	0.11011	0.138139	0.120436
1	cerebral cortex _ neuronal cells	ENSG00000130717	0.36806	0.402783	0.125001	0.250003	0.159724	0.263892	0.159724	0.416672	0.187502	0.340282	0.250003	0.340282	0.305559	0.131946	0.236114	0.458339	0.131946	0.416672	0.326393	0.187502	0.402783	0.326393	0.326393	0.250003	0.340282	0.131946	0.250003	0.402783	0.402783	0.340282	0.354171	0.277781	0.173613	0.263892	0.416672	0.416672	0.145835	0.402783	0.416672	0.402783	0.29167	0.21528	0.402783	0.326393	0.277781	0.402783	0.312504
0	cerebral cortex _ neuronal cells	ENSG00000131013	0.157751	0.157216	0.147349	0.160451	0.128498	0.155584	0.146251	0.158336	0.137213	0.163345	0.162581	0.165957	0.165513	0.14303	0.150508	0.184547	0.132924	0.145033	0.143426	0.146469	0.161755	0.134261	0.165861	0.143935	0.156122	0.131992	0.15232	0.160158	0.162388	0.16618	0.164671	0.139401	0.142443	0.170098	0.149059	0.161278	0.130551	0.138856	0.162289	0.145866	0.139557	0.155322	0.164841	0.155334	0.146238	0.159163	0.14724
0	cerebral cortex _ neuronal cells	ENSG00000131503	0.153424	0.15312	0.122709	0.144548	0.105537	0.142721	0.13299	0.157602	0.123684	0.155339	0.134274	0.141916	0.163815	0.120608	0.129009	0.171708	0.123509	0.132234	0.117167	0.126499	0.156252	0.119004	0.160764	0.12211	0.150235	0.118587	0.147074	0.150527	0.137725	0.153908	0.160429	0.144537	0.118868	0.153519	0.128673	0.156091	0.115476	0.127375	0.144148	0.131216	0.130414	0.132885	0.16	0.134871	0.119518	0.144263	0.139105
0	cerebellum _ Purkinje cells	ENSG00000131732	0.128788	0.128788	0.0984847	0.121212	0.106061	0.121212	0.106061	0.128788	0.0984847	0.121212	0.106061	0.128788	0.143939	0.106061	0.106061	0.128788	0.0984847	0.113636	0.121212	0.106061	0.128788	0.090909	0.128788	0.106061	0.121212	0.090909	0.121212	0.106061	0.128788	0.113636	0.128788	0.106061	0.0984847	0.121212	0.0984847	0.106061	0.090909	0.0984847	0.106061	0.106061	0.113636	0.106061	0.128788	0.128788	0.0984847	0.106061	0.0984847
1	cerebral cortex _ neuronal cells	ENSG00000132329	0.296829	0.286911	0.260652	0.277416	0.255554	0.290192	0.278172	0.293931	0.268031	0.283848	0.281918	0.283103	0.300302	0.27902	0.274727	0.300614	0.283939	0.272103	0.277534	0.285052	0.295186	0.276278	0.296379	0.273017	0.275453	0.271262	0.28236	0.28471	0.286304	0.284915	0.297845	0.28032	0.270449	0.287371	0.274374	0.299535	0.265984	0.279933	0.283066	0.266795	0.273202	0.276679	0.291782	0.279401	0.266688	0.294515	0.294851
0	cerebellum _ Purkinje cells	ENSG00000132481	0.100001	0.108335	0.0940488	0.0833341	0.0857153	0.104763	0.0869057	0.103573	0.0773819	0.103573	0.104763	0.0857153	0.128573	0.0809533	0.0797628	0.125002	0.100001	0.0857152	0.0833344	0.105954	0.110716	0.0916676	0.108335	0.0738103	0.107144	0.082144	0.110716	0.0988107	0.101192	0.126192	0.111906	0.102382	0.0797628	0.110716	0.107144	0.125001	0.0726197	0.0845247	0.102382	0.110716	0.0809532	0.0738101	0.114287	0.107144	0.109525	0.104763	0.0821438
0	cerebral cortex _ neuronal cells	ENSG00000132677	0.146317	0.140649	0.11516	0.125499	0.101465	0.135339	0.125666	0.151177	0.106047	0.140288	0.121119	0.132048	0.14983	0.133649	0.134934	0.16095	0.126217	0.134078	0.12288	0.122164	0.15038	0.107331	0.145355	0.112739	0.133468	0.106559	0.134092	0.139514	0.150154	0.144714	0.154506	0.135316	0.112883	0.15163	0.122113	0.150738	0.106125	0.125641	0.139409	0.116395	0.125976	0.12314	0.137944	0.132445	0.106451	0.13716	0.119895
1	cerebral cortex _ neuronal cells	ENSG00000133275	0.191228	0.198158	0.130045	0.151489	0.11509	0.166244	0.157552	0.198789	0.126187	0.165557	0.151967	0.184537	0.203505	0.119823	0.129607	0.205026	0.17483	0.147098	0.147615	0.14663	0.178572	0.156291	0.192843	0.126658	0.166968	0.128424	0.157975	0.182768	0.178124	0.180798	0.204037	0.162682	0.12351	0.193459	0.166103	0.195681	0.124835	0.137015	0.167729	0.136229	0.138424	0.139302	0.197384	0.159679	0.123832	0.165595	0.141554
1	cerebral cortex _ neuronal cells	ENSG00000134243	0.179024	0.170943	0.129201	0.173487	0.123847	0.1537	0.135548	0.168053	0.169122	0.196663	0.154853	0.140296	0.167981	0.171436	0.153399	0.213777	0.171094	0.13546	0.146349	0.179921	0.189403	0.142948	0.186485	0.133739	0.19893	0.131171	0.181529	0.200239	0.180315	0.181124	0.189503	0.145374	0.162533	0.203666	0.179434	0.195301	0.120375	0.159762	0.187532	0.141315	0.134913	0.145144	0.170754	0.165524	0.129616	0.177592	0.14542
0	cerebellum _ cells in molecular layer	ENSG00000134597	0.118545	0.115761	0.110842	0.149666	0.0905659	0.113626	0.110472	0.154904	0.136683	0.202025	0.104087	0.207647	0.1742	0.0959528	0.138541	0.177594	0.0988468	0.12085	0.108614	0.109015	0.118395	0.118195	0.11678	0.102878	0.111391	0.0941056	0.144377	0.150763	0.113945	0.118556	0.123933	0.110473	0.0988567	0.173662	0.110792	0.116242	0.0913326	0.099715	0.121928	0.113028	0.106771	0.142511	0.154226	0.111929	0.0961719	0.114556	0.0971009
0	cerebral cortex _ neuronal cells	ENSG00000135111	0.137778	0.136423	0.11807	0.135575	0.0990143	0.129972	0.117865	0.141152	0.115926	0.134361	0.122875	0.131938	0.139169	0.11003	0.12216	0.152677	0.0995702	0.12379	0.120783	0.117035	0.141892	0.108815	0.147038	0.112858	0.137968	0.109178	0.135146	0.138744	0.132449	0.138499	0.146023	0.133651	0.110802	0.132589	0.117558	0.141206	0.10652	0.110283	0.13306	0.118311	0.121967	0.12448	0.14166	0.128888	0.106981	0.13078	0.115937
1	caudate _ neuronal cells	ENSG00000135250	0.198706	0.196312	0.175305	0.259332	0.15657	0.193042	0.180559	0.271038	0.238974	0.388639	0.177257	0.388148	0.327703	0.165409	0.242977	0.336206	0.165784	0.187155	0.182873	0.173441	0.202494	0.233121	0.201682	0.171851	0.195238	0.165507	0.261506	0.267076	0.193139	0.201642	0.20423	0.184206	0.167937	0.325122	0.175768	0.200412	0.169658	0.173944	0.193028	0.175426	0.180445	0.255113	0.267812	0.184903	0.16783	0.192972	0.176007
1	cerebral cortex _ neuronal cells	ENSG00000136250	0.219026	0.241149	0.22345	0.227875	0.183628	0.245574	0.236725	0.219026	0.196902	0.254424	0.303096	0.283185	0.285397	0.219026	0.245574	0.309733	0.256636	0.227875	0.22345	0.219026	0.236725	0.210176	0.258848	0.214601	0.236725	0.183628	0.214601	0.241149	0.245574	0.249999	0.254424	0.196902	0.2323	0.28761	0.214601	0.241149	0.192477	0.201327	0.254424	0.210176	0.205752	0.2323	0.254424	0.236725	0.214601	0.245574	0.214601
0	caudate _ neuronal cells	ENSG00000136280	0.132981	0.135362	0.116981	0.134552	0.0924636	0.131597	0.121629	0.151566	0.121778	0.160065	0.122247	0.151847	0.147494	0.103469	0.124252	0.155858	0.104188	0.130343	0.119079	0.109841	0.13952	0.109392	0.13954	0.112524	0.135626	0.113356	0.145684	0.150463	0.132763	0.143048	0.143959	0.125748	0.10967	0.151927	0.119763	0.140673	0.113643	0.11186	0.133258	0.119475	0.117568	0.130124	0.148923	0.125202	0.109359	0.122589	0.115863
0	caudate _ neuronal cells	ENSG00000137274	0.0992062	0.095238	0.0833332	0.0912697	0.0753967	0.0912697	0.0833332	0.103175	0.0753967	0.107143	0.079365	0.079365	0.0873015	0.079365	0.0912697	0.103175	0.095238	0.0912697	0.0873015	0.095238	0.0992062	0.0912697	0.095238	0.0833332	0.095238	0.079365	0.0912697	0.095238	0.0912697	0.103175	0.103175	0.095238	0.0714285	0.095238	0.0912697	0.0992062	0.079365	0.0753967	0.0912697	0.0833332	0.0833332	0.0912697	0.0833332	0.0873015	0.0873015	0.0912697	0.095238
0	cerebral cortex _ neuronal cells	ENSG00000137642	0.119863	0.116836	0.0936517	0.10937	0.082763	0.104195	0.0953478	0.11544	0.0978389	0.11525	0.0985181	0.0985141	0.113097	0.0971852	0.0960293	0.126624	0.101797	0.0948444	0.094626	0.104757	0.123942	0.0880347	0.122858	0.0898888	0.115048	0.0862794	0.110104	0.1171	0.110538	0.117848	0.122569	0.105057	0.0910177	0.118933	0.102523	0.123215	0.0862381	0.104677	0.1196	0.100497	0.0926341	0.103432	0.118611	0.0964485	0.0854708	0.115726	0.0942958
0	cerebral cortex _ neuronal cells	ENSG00000139793	0.11025	0.108346	0.100531	0.118066	0.0711721	0.10222	0.0996863	0.117851	0.104123	0.117292	0.09293	0.118767	0.0885641	0.094476	0.0970811	0.125738	0.0706848	0.108346	0.0916565	0.100459	0.103065	0.101447	0.11088	0.0849711	0.115317	0.0901815	0.105813	0.112569	0.0986275	0.117851	0.117851	0.118066	0.0996149	0.11546	0.0988416	0.121372	0.104754	0.102434	0.115317	0.0910261	0.0970095	0.104123	0.116792	0.102993	0.0927153	0.11088	0.107502
0	cerebral cortex _ neuronal cells	ENSG00000140307	0.107529	0.104689	0.0817146	0.102496	0.078474	0.107413	0.0939407	0.110355	0.0890146	0.104451	0.0951418	0.103701	0.110109	0.0846718	0.0903324	0.118209	0.0769863	0.0991092	0.0889832	0.090262	0.109913	0.0789373	0.109253	0.0842666	0.101476	0.0793309	0.103482	0.114051	0.104727	0.114419	0.110708	0.0936649	0.0889228	0.103521	0.0928692	0.113409	0.0768319	0.0827591	0.0966661	0.0905131	0.0893133	0.096573	0.110842	0.0971843	0.0844756	0.102552	0.0939052
0	cerebral cortex _ neuronal cells	ENSG00000140548	0.125267	0.134987	0.105758	0.120526	0.0881828	0.13068	0.117563	0.13073	0.110731	0.12587	0.120168	0.126616	0.129913	0.101155	0.113287	0.144098	0.104609	0.126982	0.106606	0.112954	0.139056	0.105714	0.142057	0.107202	0.132168	0.101752	0.128482	0.130498	0.122065	0.132212	0.1417	0.116093	0.107579	0.12646	0.110649	0.135879	0.0978021	0.10545	0.124482	0.10908	0.11036	0.112049	0.136318	0.118686	0.106386	0.123251	0.115038
0	cerebral cortex _ neuronal cells	ENSG00000140600	0.162255	0.162845	0.131697	0.146728	0.109611	0.158513	0.142675	0.164687	0.142869	0.158402	0.150109	0.155511	0.164949	0.123225	0.138049	0.179027	0.152926	0.145104	0.135792	0.126688	0.168662	0.11901	0.165347	0.123176	0.151283	0.120792	0.153481	0.156332	0.153514	0.162891	0.169057	0.1403	0.140002	0.168853	0.136178	0.16438	0.12675	0.126651	0.149065	0.128753	0.138324	0.142812	0.161359	0.142371	0.120454	0.146134	0.136291
0	cerebellum _ Purkinje cells	ENSG00000141401	0.0939275	0.10069	0.0803028	0.0814859	0.0850679	0.0888129	0.106645	0.0997781	0.0995083	0.116779	0.104638	0.109086	0.144347	0.0745409	0.115367	0.12796	0.0987462	0.0934994	0.084908	0.0813296	0.101301	0.103157	0.104565	0.0757893	0.0920694	0.0696149	0.092492	0.094093	0.0879609	0.100979	0.102567	0.0941611	0.0977678	0.117348	0.0768536	0.124533	0.0725763	0.0823004	0.0936298	0.0814934	0.0790092	0.0860155	0.0979867	0.0830424	0.0721597	0.0971258	0.0786694
0	cerebral cortex _ neuronal cells	ENSG00000141579	0.142066	0.131918	0.106088	0.124539	0.0940958	0.126384	0.101476	0.135608	0.109778	0.124538	0.118081	0.116236	0.139299	0.104243	0.115313	0.152214	0.0922507	0.121771	0.117158	0.105166	0.139299	0.0959408	0.141144	0.111623	0.126384	0.0940958	0.129151	0.138376	0.133764	0.136531	0.149446	0.131919	0.109778	0.130074	0.106088	0.151291	0.107011	0.119926	0.119926	0.110701	0.121771	0.120848	0.148524	0.130996	0.0959408	0.140221	0.115313
0	cerebral cortex _ neuronal cells	ENSG00000141985	0.160363	0.159675	0.128718	0.140749	0.110338	0.15154	0.138005	0.16067	0.143689	0.16293	0.151507	0.155761	0.166473	0.123128	0.138263	0.185058	0.161768	0.141193	0.132525	0.123877	0.166646	0.120423	0.163807	0.121349	0.147527	0.118019	0.147967	0.151836	0.149014	0.158965	0.166716	0.141659	0.140121	0.166034	0.133265	0.16754	0.121809	0.12794	0.14897	0.126327	0.137178	0.141228	0.159781	0.136667	0.117135	0.14644	0.135893
1	cerebral cortex _ neuronal cells	ENSG00000142687	0.268181	0.244443	0.237373	0.246969	0.228787	0.230302	0.227272	0.26414	0.265655	0.276766	0.26414	0.279292	0.235858	0.235352	0.280302	0.281817	0.2601	0.235858	0.254544	0.236868	0.248484	0.264645	0.251514	0.234847	0.240908	0.233332	0.243433	0.241413	0.25808	0.248484	0.26212	0.241413	0.276766	0.263635	0.240908	0.245959	0.233332	0.241413	0.239393	0.238383	0.241918	0.240403	0.26111	0.2601	0.231817	0.242928	0.235352
0	cerebral cortex _ neuronal cells	ENSG00000143006	0.131106	0.124349	0.104878	0.118304	0.0882423	0.122369	0.109088	0.128504	0.10515	0.114397	0.115022	0.11967	0.125025	0.099706	0.110701	0.136906	0.0971042	0.11697	0.106908	0.105444	0.131028	0.102316	0.134445	0.102959	0.1262	0.0988266	0.1244	0.125285	0.119515	0.132336	0.132694	0.117171	0.10196	0.123022	0.105557	0.12993	0.0978594	0.104362	0.12323	0.106264	0.1098	0.117709	0.127927	0.114756	0.0986351	0.122585	0.108159
0	cerebral cortex _ neuronal cells	ENSG00000143340	0.136834	0.143547	0.119304	0.132766	0.0988019	0.134472	0.122973	0.138582	0.127665	0.149252	0.131598	0.141982	0.144398	0.123165	0.130127	0.158303	0.12177	0.130874	0.125344	0.129623	0.145288	0.122499	0.145998	0.115898	0.139971	0.115189	0.147069	0.14624	0.131227	0.15021	0.148863	0.124679	0.115549	0.141996	0.127569	0.150459	0.11652	0.129669	0.140064	0.118823	0.12356	0.141424	0.145973	0.127422	0.115902	0.141671	0.12639
1	cerebral cortex _ neuronal cells	ENSG00000143473	0.153553	0.147794	0.132904	0.14231	0.123015	0.142367	0.140529	0.137159	0.130167	0.163382	0.134856	0.138379	0.166849	0.131331	0.133491	0.171661	0.155928	0.121927	0.132089	0.134694	0.148808	0.133643	0.151545	0.131758	0.145076	0.127732	0.14392	0.146165	0.140349	0.14733	0.15217	0.141609	0.129115	0.166442	0.133993	0.151659	0.128414	0.138635	0.14553	0.133169	0.135282	0.14285	0.145569	0.137242	0.127827	0.145445	0.137252
0	cerebral cortex _ neuronal cells	ENSG00000143753	0.166929	0.173192	0.141004	0.161112	0.109288	0.172532	0.140184	0.175385	0.13111	0.144755	0.146396	0.152165	0.167841	0.135781	0.139973	0.186392	0.123769	0.155754	0.14364	0.143331	0.18168	0.135993	0.176079	0.126935	0.162927	0.128045	0.162615	0.174883	0.16126	0.171023	0.178247	0.150869	0.127529	0.17042	0.135128	0.175421	0.122804	0.144752	0.161187	0.146227	0.143799	0.156946	0.168012	0.149227	0.124222	0.168941	0.134926
1	cerebral cortex _ neuronal cells	ENSG00000146192	0.147615	0.150355	0.121378	0.136791	0.119174	0.145639	0.135593	0.156989	0.123962	0.144281	0.131526	0.139716	0.147679	0.118802	0.128867	0.16443	0.125117	0.125579	0.126334	0.126976	0.15308	0.120898	0.154903	0.119509	0.142558	0.116267	0.145108	0.151194	0.140924	0.155275	0.154919	0.137923	0.121451	0.148589	0.128004	0.151098	0.124682	0.134044	0.146862	0.129184	0.129211	0.138908	0.145651	0.130702	0.118585	0.151846	0.125405
0	cerebral cortex _ neuronal cells	ENSG00000147262	0.108553	0.108553	0.078948	0.085527	0.0756585	0.0953955	0.0822375	0.0953955	0.078948	0.101974	0.0888165	0.0822375	0.092106	0.085527	0.085527	0.121712	0.098685	0.101974	0.092106	0.0953955	0.111843	0.0888165	0.115132	0.078948	0.0953955	0.078948	0.105264	0.101974	0.101974	0.105264	0.098685	0.085527	0.078948	0.0953955	0.0756585	0.108553	0.0822375	0.0888165	0.098685	0.0756585	0.085527	0.085527	0.101974	0.092106	0.078948	0.0953955	0.092106
0	cerebellum _ cells in molecular layer	ENSG00000147592	0.109259	0.114646	0.0946126	0.111616	0.0693602	0.104882	0.0981479	0.137374	0.10303	0.119024	0.101515	0.147475	0.133838	0.0759259	0.10404	0.138889	0.0974746	0.111616	0.0907407	0.0978113	0.120538	0.105051	0.121717	0.0976429	0.105555	0.0794612	0.115488	0.122727	0.116498	0.12239	0.127946	0.102357	0.098653	0.119529	0.112963	0.112458	0.096128	0.0968013	0.111448	0.0956227	0.0991583	0.11431	0.134343	0.109259	0.089057	0.118687	0.0907407
1	cerebral cortex _ neuronal cells	ENSG00000147852	0.191333	0.183825	0.157758	0.186386	0.136677	0.171288	0.16192	0.205594	0.163252	0.20802	0.160879	0.177822	0.196492	0.156889	0.167139	0.217939	0.173169	0.183421	0.183577	0.160728	0.199224	0.162948	0.205958	0.158017	0.19224	0.153715	0.193291	0.191708	0.187096	0.189188	0.189937	0.180862	0.151724	0.195677	0.168363	0.200653	0.142933	0.171525	0.193219	0.170183	0.157033	0.164463	0.199181	0.16156	0.156796	0.19278	0.167227
0	cerebral cortex _ neuronal cells	ENSG00000147872	0.136992	0.123143	0.10641	0.113302	0.0978045	0.122281	0.11466	0.127223	0.102592	0.125107	0.109473	0.112917	0.124108	0.102561	0.103321	0.139194	0.0993106	0.110327	0.103821	0.112881	0.1285	0.111029	0.132522	0.101575	0.119644	0.0935847	0.119366	0.125212	0.11762	0.135209	0.131853	0.112687	0.0950083	0.121201	0.105698	0.131723	0.0976545	0.108852	0.123531	0.104896	0.115668	0.118893	0.125516	0.112307	0.0963247	0.130388	0.114786
0	cerebral cortex _ neuronal cells	ENSG00000148229	0.0841713	0.080898	0.0762215	0.0871232	0.066534	0.0802828	0.076158	0.0906303	0.0783882	0.0876593	0.0736678	0.0893996	0.0865661	0.0707348	0.0820464	0.0950746	0.0659964	0.0753414	0.0807979	0.0761976	0.0877378	0.0724879	0.0883386	0.0762927	0.0821294	0.0757804	0.0853036	0.0876513	0.0836382	0.0843168	0.0855586	0.0783997	0.0760993	0.0860693	0.0770616	0.0824848	0.0689052	0.0730686	0.0767003	0.0770676	0.0795593	0.0853056	0.0885872	0.0831917	0.0703665	0.0828712	0.0740982
0	cerebral cortex _ neuronal cells	ENSG00000148730	0.175	0.175	0.15	0.175	0.1075	0.175	0.15	0.1575	0.1375	0.1425	0.1525	0.1325	0.1825	0.1225	0.125	0.19	0.145	0.1425	0.1575	0.1475	0.17	0.1225	0.1675	0.1325	0.15	0.1075	0.1725	0.1675	0.175	0.1625	0.1575	0.1325	0.1275	0.1675	0.16	0.1625	0.1075	0.125	0.1425	0.14	0.17	0.1675	0.1575	0.1575	0.13	0.1575	0.135
0	cerebral cortex _ neuronal cells	ENSG00000149292	0.156092	0.15763	0.134568	0.158012	0.130644	0.147689	0.13766	0.167979	0.138058	0.162847	0.13666	0.14891	0.161241	0.138329	0.140125	0.168612	0.148971	0.138858	0.13766	0.137607	0.16225	0.145273	0.160895	0.139977	0.151509	0.136869	0.15921	0.155936	0.143373	0.148391	0.160235	0.143138	0.135002	0.158896	0.135593	0.162145	0.133788	0.14128	0.155945	0.138319	0.138544	0.150101	0.146628	0.141123	0.128907	0.157682	0.135818
1	cerebellum _ cells in molecular layer	ENSG00000150672	0.206838	0.236188	0.185064	0.177922	0.134878	0.225988	0.198527	0.233238	0.163079	0.207889	0.240564	0.275241	0.246657	0.197899	0.180407	0.263254	0.229703	0.217313	0.195198	0.183196	0.236324	0.177868	0.233279	0.17691	0.218158	0.158979	0.210406	0.232868	0.224296	0.23703	0.235107	0.189751	0.159826	0.254127	0.173574	0.232293	0.143791	0.167456	0.214398	0.168609	0.171474	0.192448	0.242355	0.220922	0.177016	0.22643	0.178519
1	cerebral cortex _ neuronal cells	ENSG00000151247	0.193547	0.191464	0.148605	0.185348	0.123824	0.185785	0.1531	0.194663	0.142278	0.166609	0.151497	0.176755	0.188865	0.14087	0.166443	0.214751	0.118524	0.17887	0.175801	0.161587	0.197446	0.153282	0.198804	0.160056	0.190149	0.134192	0.187308	0.194277	0.188619	0.19518	0.197031	0.151808	0.138864	0.184739	0.167348	0.194605	0.136833	0.145114	0.182147	0.149299	0.188589	0.160802	0.189934	0.173448	0.133189	0.202981	0.145109
1	hippocampus _ glial cells	ENSG00000151552	0.117374	0.121382	0.0915773	0.108964	0.0879086	0.112823	0.102726	0.110838	0.160112	0.100034	0.0916723	0.0961537	0.104963	0.105242	0.162666	0.115616	0.0976	0.104006	0.115077	0.104897	0.126377	0.105526	0.114683	0.0957394	0.112129	0.0898892	0.11482	0.146991	0.122195	0.114032	0.152004	0.104341	0.188132	0.105125	0.0954226	0.11716	0.0962708	0.10495	0.109269	0.106589	0.0939981	0.106895	0.117632	0.113748	0.0948953	0.116178	0.10104
1	cerebral cortex _ neuronal cells	ENSG00000151923	0.165178	0.161986	0.144823	0.159577	0.120992	0.156906	0.146964	0.166445	0.143333	0.164113	0.148427	0.161181	0.158697	0.138804	0.153737	0.176585	0.123919	0.150067	0.145609	0.14861	0.167685	0.143313	0.170917	0.138591	0.16365	0.138034	0.161185	0.162316	0.153977	0.166522	0.173222	0.154727	0.143742	0.161702	0.150388	0.173136	0.138799	0.139054	0.15907	0.145563	0.144333	0.147672	0.167305	0.155024	0.138871	0.156023	0.148227
1	cerebellum _ cells in molecular layer	ENSG00000152219	0.313853	0.325641	0.231503	0.16616	0.128762	0.301427	0.300143	0.329865	0.225257	0.340714	0.314188	0.343287	0.323797	0.214005	0.22709	0.331541	0.142481	0.222218	0.297239	0.306168	0.321685	0.0679667	0.313561	0.294255	0.317551	0.291697	0.312076	0.321776	0.300612	0.321987	0.323562	0.30525	0.131108	0.327921	0.295352	0.319606	0.13094	0.134012	0.311215	0.212978	0.210509	0.252534	0.330893	0.298523	0.210676	0.312198	0.297841
0	cerebellum _ Purkinje cells	ENSG00000152443	0.187501	0.171054	0.154607	0.171054	0.128291	0.184212	0.190791	0.161186	0.157896	0.180923	0.167765	0.180923	0.19408	0.161186	0.154607	0.184212	0.138159	0.167765	0.157896	0.171054	0.187501	0.167765	0.19408	0.164475	0.171054	0.164475	0.177633	0.187501	0.180923	0.190791	0.187501	0.174344	0.148028	0.177633	0.180923	0.190791	0.151317	0.164475	0.174344	0.157896	0.138159	0.164475	0.19408	0.144738	0.154607	0.177633	0.125001
1	cerebral cortex _ neuronal cells	ENSG00000153879	0.192407	0.193091	0.149952	0.19732	0.122561	0.173169	0.146162	0.197067	0.136574	0.17627	0.151899	0.154818	0.197321	0.138073	0.139467	0.213475	0.128072	0.18074	0.164504	0.143286	0.206487	0.135125	0.202218	0.151193	0.175178	0.145181	0.166113	0.186663	0.186199	0.196225	0.199623	0.160163	0.134058	0.178302	0.15245	0.188145	0.132967	0.165902	0.191306	0.15927	0.146027	0.162157	0.183188	0.172862	0.14935	0.178223	0.159927
0	cerebral cortex _ neuronal cells	ENSG00000155545	0.151069	0.136533	0.118176	0.127634	0.100533	0.141051	0.137152	0.147016	0.128253	0.150742	0.12167	0.140492	0.141843	0.112211	0.126342	0.156552	0.106343	0.117211	0.134468	0.128021	0.149004	0.123813	0.150432	0.116574	0.137152	0.105301	0.133098	0.14495	0.138039	0.139236	0.14495	0.126534	0.113158	0.147248	0.128021	0.143522	0.106556	0.116747	0.138117	0.114354	0.116843	0.13526	0.137807	0.128754	0.112848	0.136129	0.120878
1	cerebral cortex _ neuronal cells	ENSG00000156140	0.130872	0.123322	0.112416	0.124161	0.10151	0.121644	0.119127	0.128356	0.112416	0.117449	0.115772	0.10906	0.122483	0.115772	0.117449	0.133389	0.116611	0.10906	0.108221	0.115772	0.133389	0.0973153	0.133389	0.108221	0.120805	0.104027	0.123322	0.125839	0.117449	0.125839	0.130033	0.112416	0.106543	0.122483	0.114933	0.131711	0.105705	0.110738	0.128356	0.109899	0.106543	0.121644	0.127517	0.114094	0.106543	0.122483	0.113255
0	cerebral cortex _ neuronal cells	ENSG00000156502	0.178439	0.18271	0.107082	0.153218	0.0976374	0.173628	0.160224	0.195893	0.140952	0.202749	0.156531	0.178247	0.190967	0.124989	0.144307	0.218515	0.130556	0.145132	0.14547	0.129462	0.188861	0.129251	0.180011	0.125175	0.175643	0.13401	0.177446	0.185098	0.168052	0.187964	0.178208	0.150332	0.13187	0.188402	0.145284	0.190584	0.137632	0.142957	0.162416	0.144342	0.118854	0.14617	0.185834	0.160924	0.119504	0.162708	0.151852
0	cerebral cortex _ neuronal cells	ENSG00000157916	0.13272	0.130051	0.106551	0.1247	0.0900327	0.128544	0.115382	0.131911	0.109937	0.118004	0.115344	0.122471	0.12953	0.104835	0.114768	0.1395	0.110713	0.125299	0.110037	0.116849	0.13911	0.106744	0.137626	0.105029	0.124459	0.0982629	0.128227	0.128646	0.122676	0.131023	0.136225	0.120563	0.107864	0.13208	0.115697	0.136753	0.107265	0.114477	0.125891	0.112186	0.111341	0.121982	0.127863	0.118173	0.100373	0.128731	0.115293
0	cerebellum _ Purkinje cells	ENSG00000159267	0.174338	0.169302	0.147123	0.164167	0.142989	0.166364	0.154538	0.174801	0.143564	0.183628	0.166646	0.149257	0.194604	0.150956	0.149866	0.191828	0.166948	0.160859	0.144359	0.162021	0.177184	0.150893	0.159797	0.136323	0.15914	0.134917	0.160899	0.179375	0.159732	0.177527	0.18028	0.194094	0.138085	0.164691	0.156382	0.193016	0.137749	0.154191	0.170838	0.158286	0.153566	0.160658	0.177303	0.157492	0.136107	0.168934	0.180406
0	cerebral cortex _ neuronal cells	ENSG00000159374	0.0998829	0.10727	0.0951639	0.106753	0.08052	0.0992469	0.0921292	0.109751	0.0877883	0.115294	0.088991	0.0943917	0.0975213	0.0863151	0.0883929	0.116493	0.0877024	0.0976602	0.0940871	0.0888778	0.112171	0.0822938	0.115615	0.0858569	0.0999833	0.0839382	0.103525	0.103903	0.106849	0.115623	0.115517	0.100926	0.0899826	0.105209	0.0929668	0.111153	0.0882546	0.0908894	0.104155	0.0903201	0.0904074	0.100866	0.107622	0.0985542	0.0842551	0.107231	0.0971106
0	caudate _ neuronal cells	ENSG00000160180	0.174787	0.171475	0.128086	0.164632	0.11609	0.169209	0.172724	0.183647	0.150467	0.207248	0.157574	0.167423	0.199329	0.142352	0.156761	0.197645	0.142632	0.15713	0.157065	0.164756	0.186673	0.128491	0.182876	0.132149	0.16414	0.138755	0.180966	0.177577	0.165419	0.181155	0.180039	0.17915	0.137219	0.194157	0.144907	0.16814	0.131595	0.148702	0.171799	0.145767	0.148832	0.157566	0.202949	0.164066	0.135604	0.18429	0.168007
1	cerebral cortex _ neuronal cells	ENSG00000160307	0.146262	0.147973	0.124844	0.146269	0.139759	0.144383	0.176472	0.150941	0.163898	0.17616	0.170019	0.172213	0.183609	0.125653	0.168102	0.184523	0.167608	0.137305	0.12785	0.125939	0.150103	0.1631	0.155255	0.117786	0.146171	0.109575	0.138201	0.144166	0.144623	0.153092	0.155081	0.133187	0.163832	0.180463	0.127642	0.152845	0.118437	0.118278	0.143363	0.125293	0.129221	0.136809	0.145205	0.133079	0.115158	0.136971	0.12219
0	cerebellum _ Purkinje cells	ENSG00000160325	0.112685	0.112157	0.0886365	0.102929	0.0902237	0.107645	0.103826	0.110513	0.103987	0.103949	0.113382	0.111743	0.125761	0.0921481	0.103421	0.121448	0.103662	0.10205	0.0954085	0.093348	0.114008	0.101276	0.119423	0.0975479	0.113793	0.0942237	0.105355	0.111889	0.101869	0.108169	0.112225	0.108994	0.110906	0.115392	0.0984754	0.111781	0.0940586	0.0994996	0.114679	0.103127	0.0902187	0.0999313	0.110619	0.0994526	0.0938362	0.104916	0.0851215
0	cerebral cortex _ neuronal cells	ENSG00000160767	0.15625	0.15625	0.15625	0.15625	0.0625	0.125	0.15625	0.15625	0.0625	0.1875	0.0625	0.09375	0.1875	0.09375	0.09375	0.21875	0.0625	0.125	0.125	0.21875	0.21875	0.09375	0.1875	0.09375	0.09375	0.0625	0.1875	0.15625	0.15625	0.15625	0.1875	0.0625	0.0625	0.125	0.15625	0.1875	0.0625	0.09375	0.21875	0.09375	0.15625	0.09375	0.21875	0.15625	0.09375	0.15625	0.09375
0	cerebral cortex _ neuronal cells	ENSG00000160908	0.126256	0.118436	0.099781	0.124878	0.0998462	0.123891	0.114995	0.134592	0.106932	0.134935	0.111701	0.134231	0.13675	0.102467	0.10772	0.147489	0.099312	0.109269	0.125663	0.113633	0.130149	0.118262	0.132352	0.109618	0.122933	0.105417	0.12722	0.13218	0.121513	0.134855	0.131344	0.116988	0.107931	0.13687	0.114561	0.121881	0.109078	0.103543	0.122576	0.111387	0.117804	0.131227	0.136052	0.102356	0.108585	0.127369	0.105391
0	cerebellum _ Purkinje cells	ENSG00000162105	0.19322	0.225277	0.180896	0.211009	0.122776	0.215065	0.19	0.225237	0.167453	0.186238	0.180327	0.189613	0.233749	0.165071	0.157938	0.219248	0.181423	0.18068	0.165293	0.174807	0.22572	0.167227	0.226864	0.166535	0.211683	0.158854	0.221388	0.222218	0.205198	0.22578	0.205889	0.168708	0.148409	0.187542	0.154284	0.215731	0.159029	0.15973	0.213196	0.149714	0.184798	0.198778	0.22721	0.169689	0.15291	0.207968	0.163335
0	cerebral cortex _ neuropil	ENSG00000162728	0.303206	0.31293	0.263303	0.259689	0.238573	0.300228	0.282012	0.303986	0.297061	0.270742	0.300847	0.272502	0.266175	0.283648	0.247103	0.286066	0.34208	0.280618	0.252469	0.262278	0.313196	0.246772	0.303423	0.25611	0.287376	0.241727	0.293066	0.280891	0.268501	0.303389	0.317093	0.28378	0.298202	0.274377	0.236729	0.318321	0.250659	0.28645	0.29834	0.27069	0.248476	0.259601	0.286501	0.263377	0.251596	0.305239	0.269853
0	cerebral cortex _ neuronal cells	ENSG00000163106	0.1113	0.105831	0.104727	0.105096	0.0884648	0.10329	0.0958364	0.117207	0.0823619	0.101791	0.0922659	0.102907	0.095106	0.0947116	0.0823602	0.127153	0.0902014	0.0990599	0.0876258	0.108377	0.114892	0.100113	0.114344	0.0946009	0.107588	0.0917086	0.112268	0.116661	0.0994421	0.120578	0.112357	0.106541	0.0814863	0.10926	0.0919888	0.11352	0.101752	0.0931322	0.108512	0.0912679	0.118082	0.114134	0.126286	0.0997078	0.0938913	0.113007	0.10645
0	cerebral cortex _ neuronal cells	ENSG00000163694	0.112927	0.115563	0.102073	0.104345	0.0747491	0.112214	0.104043	0.120315	0.095052	0.117643	0.102265	0.115383	0.109465	0.0863144	0.0999285	0.125544	0.0816374	0.113733	0.106145	0.0984662	0.11882	0.0843987	0.12194	0.100709	0.116654	0.0965812	0.117976	0.115282	0.113199	0.118182	0.120383	0.103199	0.0936075	0.114149	0.0972374	0.118223	0.0986851	0.0974773	0.116228	0.104917	0.101487	0.100839	0.115974	0.107069	0.0916043	0.107703	0.0996403
0	cerebral cortex _ neuronal cells	ENSG00000164107	0.169789	0.155258	0.130673	0.155579	0.115205	0.148187	0.136723	0.160848	0.136742	0.152341	0.140729	0.149869	0.150765	0.134221	0.140414	0.173109	0.11599	0.148962	0.137985	0.137734	0.169505	0.124554	0.167046	0.131993	0.150775	0.125405	0.149869	0.164769	0.154274	0.162964	0.164855	0.142601	0.130939	0.150528	0.144798	0.162713	0.124137	0.127436	0.159395	0.144545	0.138265	0.151202	0.16559	0.145261	0.12797	0.154944	0.137109
1	cerebral cortex _ neuronal cells	ENSG00000164303	0.108553	0.108553	0.078948	0.085527	0.0756585	0.0953955	0.0822375	0.0953955	0.078948	0.101974	0.0888165	0.0822375	0.092106	0.085527	0.085527	0.121712	0.098685	0.101974	0.092106	0.0953955	0.111843	0.0888165	0.115132	0.078948	0.0953955	0.078948	0.105264	0.101974	0.101974	0.105264	0.098685	0.085527	0.078948	0.0953955	0.0756585	0.108553	0.0822375	0.0888165	0.098685	0.0756585	0.085527	0.085527	0.101974	0.092106	0.078948	0.0953955	0.092106
0	cerebral cortex _ neuronal cells	ENSG00000164825	0.108553	0.108553	0.078948	0.085527	0.0756585	0.0953955	0.0822375	0.0953955	0.078948	0.101974	0.0888165	0.0822375	0.092106	0.085527	0.085527	0.121712	0.098685	0.101974	0.092106	0.0953955	0.111843	0.0888165	0.115132	0.078948	0.0953955	0.078948	0.105264	0.101974	0.101974	0.105264	0.098685	0.085527	0.078948	0.0953955	0.0756585	0.108553	0.0822375	0.0888165	0.098685	0.0756585	0.085527	0.085527	0.101974	0.092106	0.078948	0.0953955	0.092106
0	cerebral cortex _ neuronal cells	ENSG00000165061	0.147952	0.147728	0.119545	0.14291	0.105504	0.140563	0.119684	0.161707	0.099281	0.150199	0.121944	0.129212	0.143054	0.105208	0.113972	0.16729	0.108653	0.130602	0.118934	0.125119	0.150052	0.119496	0.153495	0.111696	0.140177	0.107724	0.13879	0.155655	0.134604	0.153093	0.147567	0.130483	0.0981571	0.156447	0.101655	0.149539	0.110295	0.113245	0.134979	0.116665	0.110628	0.135538	0.140904	0.127582	0.109013	0.139268	0.121035
0	cerebral cortex _ neuronal cells	ENSG00000165209	0.153761	0.152474	0.122634	0.151262	0.102826	0.139661	0.123072	0.165006	0.11249	0.153858	0.123924	0.140188	0.147637	0.107211	0.119899	0.167264	0.113864	0.14115	0.121934	0.123378	0.154444	0.116437	0.157378	0.116206	0.148522	0.109342	0.146099	0.156888	0.136248	0.15786	0.155325	0.131825	0.10668	0.154235	0.116922	0.153247	0.111656	0.115613	0.143314	0.121508	0.131195	0.14043	0.156868	0.131498	0.111292	0.145853	0.127781
1	caudate _ neuronal cells	ENSG00000165300	0.122364	0.108923	0.106234	0.119676	0.116987	0.122364	0.119676	0.12774	0.11387	0.138493	0.106234	0.138493	0.133117	0.11387	0.121935	0.129999	0.0861295	0.114299	0.111182	0.114299	0.122364	0.116987	0.122364	0.122364	0.122364	0.111182	0.119247	0.122364	0.116558	0.114299	0.116987	0.106234	0.108494	0.133117	0.122364	0.122364	0.116558	0.108494	0.125052	0.122364	0.103546	0.125052	0.111611	0.103546	0.103546	0.122364	0.103546
0	cerebral cortex _ neuronal cells	ENSG00000165502	0.136401	0.140313	0.105758	0.130511	0.0873616	0.131394	0.118739	0.141302	0.114039	0.124102	0.110243	0.120791	0.131994	0.106467	0.117471	0.154586	0.107553	0.122721	0.124472	0.117865	0.144069	0.0912317	0.144052	0.100843	0.13359	0.103563	0.130092	0.137489	0.135933	0.137552	0.145472	0.131446	0.108571	0.131037	0.112292	0.130917	0.106543	0.107567	0.118801	0.120393	0.110382	0.118133	0.140394	0.126044	0.0972977	0.140664	0.114635
0	cerebral cortex _ neuronal cells	ENSG00000165695	0.120556	0.116239	0.0884036	0.112035	0.0735347	0.108809	0.0971721	0.123013	0.101553	0.119625	0.092993	0.1131	0.115502	0.0908039	0.105745	0.130038	0.0871927	0.103217	0.0976046	0.0939452	0.120193	0.0956025	0.121504	0.0829527	0.10824	0.0809502	0.111541	0.119563	0.107924	0.116512	0.125275	0.100082	0.0910935	0.120692	0.0961319	0.120642	0.0876494	0.0997209	0.105182	0.0918367	0.0945195	0.104247	0.116657	0.0987161	0.0825353	0.111966	0.0950319
0	caudate _ neuronal cells	ENSG00000165949	0.061455	0.061455	0.020485	0.0512125	0.04097	0.04097	0.04097	0.0102425	0.061455	0.0716975	0.0512125	0.061455	0.0512125	0.0512125	0.061455	0.0716975	0.0512125	0.04097	0.04097	0.04097	0.0716975	0.020485	0.061455	0.020485	0.061455	0.0307275	0.0512125	0.04097	0.04097	0.061455	0.0716975	0.0512125	0.0512125	0.0512125	0.020485	0.0716975	0.0307275	0.061455	0.0716975	0.04097	0.0307275	0.0512125	0.0512125	0.020485	0.020485	0.0512125	0.04097
1	cerebral cortex _ neuronal cells	ENSG00000165995	0.217791	0.204813	0.174076	0.206883	0.158504	0.203282	0.187935	0.198507	0.179106	0.210046	0.18608	0.181139	0.207243	0.164801	0.1895	0.222533	0.175709	0.201365	0.18832	0.155489	0.212947	0.147377	0.216035	0.176601	0.20362	0.166558	0.202571	0.211839	0.19895	0.215577	0.216594	0.19259	0.18271	0.21568	0.19388	0.215598	0.186202	0.185417	0.205186	0.17754	0.19563	0.202673	0.215472	0.187796	0.171576	0.18855	0.178946
0	cerebral cortex _ neuronal cells	ENSG00000166313	0.145716	0.142683	0.126481	0.145068	0.0974044	0.138907	0.127747	0.150429	0.123244	0.144909	0.124778	0.147451	0.147374	0.10962	0.127494	0.159224	0.104862	0.133173	0.126114	0.119555	0.147534	0.112914	0.148915	0.115639	0.138986	0.111406	0.142381	0.149343	0.136273	0.14853	0.150337	0.127531	0.116933	0.1499	0.120752	0.145195	0.10842	0.116108	0.140463	0.122677	0.127083	0.13924	0.147902	0.129179	0.112448	0.134785	0.124048
0	cerebral cortex _ neuronal cells	ENSG00000166831	0.119005	0.11597	0.100603	0.112812	0.0832493	0.111174	0.103063	0.120572	0.0995352	0.115864	0.10656	0.112873	0.113825	0.0957397	0.10343	0.125566	0.0922351	0.110037	0.102417	0.102284	0.121093	0.0986456	0.125235	0.0975888	0.117899	0.096737	0.114728	0.115245	0.11133	0.121344	0.123754	0.11063	0.0970695	0.115411	0.10454	0.120894	0.0958081	0.0986911	0.116024	0.103137	0.100326	0.107646	0.119381	0.106036	0.0932698	0.109475	0.1029
0	cerebral cortex _ neuronal cells	ENSG00000166987	0.134756	0.140434	0.118227	0.122567	0.0998463	0.122323	0.12071	0.13423	0.111276	0.132173	0.122891	0.130244	0.133657	0.106462	0.115251	0.150413	0.103726	0.123407	0.127413	0.110194	0.138707	0.105627	0.136229	0.0989185	0.131728	0.100621	0.121854	0.13895	0.138643	0.130641	0.145191	0.126038	0.109456	0.135703	0.118619	0.140845	0.0975579	0.121093	0.129312	0.133959	0.114406	0.114738	0.1334	0.12844	0.102234	0.137501	0.111195
0	cerebral cortex _ neuronal cells	ENSG00000168386	0.375	0.3125	0.125	0.3125	0.1875	0.3125	0.25	0.375	0.125	0.3125	0.1875	0.3125	0.25	0.1875	0.125	0.4375	0.25	0.3125	0.25	0.25	0.3125	0.125	0.3125	0.3125	0.25	0.1875	0.3125	0.3125	0.3125	0.3125	0.3125	0.1875	0.125	0.3125	0.1875	0.25	0.125	0.1875	0.25	0.25	0.25	0.25	0.3125	0.25	0.1875	0.25	0.25
0	cerebral cortex _ neuronal cells	ENSG00000168454	0.0777444	0.0777444	0.053354	0.0716468	0.0518296	0.0625004	0.0487808	0.0823176	0.0472564	0.0655492	0.0655492	0.0701224	0.0746956	0.0472564	0.0579272	0.083842	0.053354	0.0670736	0.0625004	0.053354	0.0777444	0.0670736	0.0731712	0.0487808	0.0670736	0.0487808	0.0625004	0.0731712	0.068598	0.0716468	0.0792688	0.0579272	0.0579272	0.0701224	0.0472564	0.07622	0.0518296	0.060976	0.068598	0.0579272	0.0426832	0.0548784	0.0579272	0.0655492	0.0518296	0.0792688	0.0579272
0	cerebral cortex _ neuronal cells	ENSG00000168502	0.160596	0.165663	0.124998	0.150694	0.109425	0.158436	0.15092	0.174026	0.137886	0.185295	0.150017	0.163253	0.179823	0.125366	0.142297	0.18547	0.146999	0.140667	0.139722	0.137929	0.165876	0.131284	0.166304	0.117397	0.159852	0.116866	0.154941	0.16817	0.165977	0.164363	0.168283	0.149077	0.121332	0.173319	0.126704	0.172891	0.115183	0.136819	0.144883	0.127887	0.129781	0.146814	0.17301	0.148834	0.11754	0.153103	0.130243
1	cerebellum _ Purkinje cells	ENSG00000168621	0.238312	0.205642	0.168798	0.19281	0.156731	0.202541	0.192427	0.214319	0.166232	0.226256	0.223822	0.245222	0.297512	0.197147	0.182327	0.250395	0.249086	0.192856	0.170443	0.190532	0.208412	0.156003	0.211127	0.200071	0.18837	0.168167	0.189825	0.201946	0.213568	0.205149	0.212281	0.187568	0.17782	0.221355	0.178249	0.241157	0.175382	0.17781	0.205162	0.177003	0.18619	0.193635	0.205881	0.190975	0.173439	0.194066	0.180175
0	cerebral cortex _ neuronal cells	ENSG00000168734	0.124802	0.12784	0.116419	0.116185	0.0982144	0.122411	0.112083	0.131255	0.109463	0.114847	0.119486	0.123984	0.128678	0.10838	0.112551	0.134874	0.108493	0.106656	0.115251	0.115656	0.130495	0.10386	0.129039	0.104698	0.122583	0.102208	0.118708	0.122389	0.12375	0.126086	0.132883	0.110898	0.10678	0.12935	0.112333	0.12956	0.104688	0.111074	0.125825	0.109878	0.117006	0.121595	0.132978	0.118824	0.104037	0.121546	0.112248
1	cerebral cortex _ neuronal cells	ENSG00000169116	0.130872	0.123322	0.112416	0.124161	0.10151	0.121644	0.119127	0.128356	0.112416	0.117449	0.115772	0.10906	0.122483	0.115772	0.117449	0.133389	0.116611	0.10906	0.108221	0.115772	0.133389	0.0973153	0.133389	0.108221	0.120805	0.104027	0.123322	0.125839	0.117449	0.125839	0.130033	0.112416	0.106543	0.122483	0.114933	0.131711	0.105705	0.110738	0.128356	0.109899	0.106543	0.121644	0.127517	0.114094	0.106543	0.122483	0.113255
1	cerebral cortex _ neuronal cells	ENSG00000170579	0.211544	0.224086	0.18716	0.19889	0.14465	0.217466	0.198272	0.221055	0.17738	0.203011	0.210473	0.215006	0.227448	0.181953	0.184194	0.236609	0.196422	0.198074	0.185426	0.18535	0.225831	0.179217	0.226495	0.177591	0.211394	0.167522	0.209172	0.22075	0.21145	0.228411	0.22422	0.193924	0.17385	0.222702	0.180193	0.219876	0.164685	0.178393	0.217895	0.176606	0.190839	0.19894	0.224594	0.194216	0.173978	0.209993	0.186055
0	cerebral cortex _ neuronal cells	ENSG00000170615	0.125001	0.113972	0.0772065	0.0919125	0.0698535	0.106619	0.088236	0.106619	0.0772065	0.125001	0.07353	0.080883	0.110295	0.080883	0.088236	0.128678	0.0772065	0.088236	0.080883	0.0919125	0.125001	0.095589	0.128678	0.0698535	0.0919125	0.066177	0.0992655	0.113972	0.0919125	0.106619	0.125001	0.106619	0.07353	0.113972	0.088236	0.121325	0.0772065	0.106619	0.110295	0.080883	0.095589	0.0919125	0.110295	0.088236	0.07353	0.121325	0.095589
0	cerebral cortex _ neuronal cells	ENSG00000172086	0.127337	0.118746	0.103573	0.124505	0.0823269	0.121173	0.115991	0.135836	0.113068	0.121064	0.111038	0.134282	0.13253	0.100777	0.116272	0.140867	0.0993745	0.12162	0.117118	0.106107	0.133508	0.114163	0.128801	0.110004	0.121344	0.102693	0.129581	0.138909	0.114322	0.131935	0.13207	0.117268	0.101035	0.132719	0.116145	0.130265	0.103446	0.108085	0.125899	0.11608	0.10726	0.122751	0.134183	0.113765	0.105051	0.120275	0.108054
1	cerebral cortex _ neuronal cells	ENSG00000172379	0.167251	0.160904	0.133315	0.155061	0.118431	0.157825	0.139282	0.178549	0.146163	0.159925	0.142411	0.160161	0.153113	0.123866	0.151771	0.184901	0.123989	0.14903	0.150918	0.13894	0.171216	0.131983	0.172784	0.131899	0.168413	0.12964	0.163978	0.163124	0.156766	0.183627	0.173808	0.152875	0.144134	0.170308	0.138366	0.172891	0.122968	0.131537	0.155162	0.139054	0.14283	0.147933	0.179899	0.144259	0.126033	0.154651	0.135424
0	cerebral cortex _ neuronal cells	ENSG00000172410	0.108553	0.108553	0.078948	0.085527	0.0756585	0.0953955	0.0822375	0.0953955	0.078948	0.101974	0.0888165	0.0822375	0.092106	0.085527	0.085527	0.121712	0.098685	0.101974	0.092106	0.0953955	0.111843	0.0888165	0.115132	0.078948	0.0953955	0.078948	0.105264	0.101974	0.101974	0.105264	0.098685	0.085527	0.078948	0.0953955	0.0756585	0.108553	0.0822375	0.0888165	0.098685	0.0756585	0.085527	0.085527	0.101974	0.092106	0.078948	0.0953955	0.092106
0	cerebellum _ Purkinje cells	ENSG00000174276	0.119207	0.121309	0.09582	0.113391	0.0842277	0.11531	0.107994	0.122722	0.0958995	0.117006	0.106048	0.100045	0.129521	0.0946185	0.0964706	0.127578	0.0931406	0.106864	0.101989	0.0983652	0.123639	0.0893462	0.120178	0.0907427	0.115538	0.0877023	0.112203	0.117782	0.115778	0.120835	0.127329	0.112228	0.0888076	0.11392	0.0935304	0.121227	0.0803832	0.10197	0.111557	0.0983667	0.0953849	0.101742	0.123413	0.109366	0.086811	0.113822	0.105493
1	cerebral cortex _ neuronal cells	ENSG00000174332	0.234481	0.237087	0.209522	0.228979	0.189035	0.233593	0.2181	0.236807	0.200772	0.216727	0.206227	0.229706	0.218175	0.190587	0.2026	0.251936	0.179007	0.227773	0.218482	0.206441	0.24283	0.20005	0.249802	0.207927	0.232661	0.202951	0.224731	0.235126	0.231836	0.244724	0.245879	0.210879	0.192942	0.236603	0.209167	0.234263	0.192482	0.201156	0.230574	0.214514	0.21203	0.219235	0.239997	0.224746	0.194271	0.224909	0.206041
0	caudate _ neuronal cells	ENSG00000175087	0.101759	0.0986257	0.079192	0.102551	0.0721998	0.0944313	0.0893025	0.110279	0.0903974	0.122465	0.0849788	0.112988	0.112185	0.0805142	0.0941636	0.118335	0.0814711	0.092164	0.0858851	0.0897479	0.105872	0.0928608	0.110892	0.0787386	0.0932293	0.0738403	0.0968121	0.105786	0.0931086	0.101264	0.108773	0.0925986	0.0778711	0.115635	0.0855221	0.100976	0.0718083	0.0871604	0.0955417	0.0881029	0.0827228	0.0973584	0.110402	0.0944058	0.0753767	0.0907543	0.0808634
0	cerebral cortex _ neuronal cells	ENSG00000175573	0.127582	0.129113	0.101166	0.118869	0.0832522	0.12765	0.112303	0.134149	0.101804	0.123397	0.100161	0.120833	0.130137	0.102305	0.108748	0.141683	0.100133	0.112663	0.108342	0.107571	0.13648	0.106258	0.139732	0.0970808	0.127046	0.0949423	0.128838	0.12889	0.120392	0.131696	0.129959	0.110749	0.0950475	0.122357	0.100199	0.13639	0.0995852	0.103991	0.118071	0.100341	0.108228	0.11135	0.13059	0.10951	0.0920829	0.12726	0.0980942
0	cerebral cortex _ neuronal cells	ENSG00000175646	0.119566	0.120659	0.0983912	0.133921	0.0877823	0.127	0.104542	0.144709	0.118853	0.146762	0.114853	0.15448	0.143782	0.0967991	0.111759	0.154762	0.0781836	0.111872	0.105401	0.10684	0.126353	0.114482	0.134596	0.107826	0.126095	0.097087	0.133235	0.137721	0.11789	0.13127	0.140078	0.10644	0.110103	0.140479	0.115394	0.122107	0.107184	0.103449	0.111185	0.105023	0.117517	0.125934	0.143033	0.104295	0.107504	0.127607	0.101424
0	cerebral cortex _ neuronal cells	ENSG00000175766	0.363636	0.204545	0.181818	0.295454	0.272727	0.340909	0.318182	0.363636	0.204545	0.340909	0.181818	0.363636	0.363636	0.295454	0.340909	0.386363	0.136363	0.204545	0.318182	0.25	0.340909	0.272727	0.340909	0.318182	0.363636	0.318182	0.340909	0.272727	0.340909	0.227272	0.295454	0.159091	0.272727	0.363636	0.295454	0.318182	0.272727	0.204545	0.340909	0.272727	0.204545	0.272727	0.227272	0.159091	0.136363	0.363636	0.159091
0	cerebral cortex _ neuronal cells	ENSG00000175826	0.0654381	0.0616628	0.0562096	0.0620823	0.0507565	0.0608239	0.0595654	0.0641797	0.0562096	0.0587265	0.0578876	0.0545317	0.0612434	0.0578876	0.0587265	0.0666965	0.058307	0.0545317	0.0541123	0.0578876	0.0666965	0.0486591	0.0666965	0.0541123	0.0604044	0.0520149	0.0616628	0.0629212	0.0587265	0.0629212	0.0650186	0.0562096	0.0532733	0.0612434	0.0574681	0.0658576	0.0528539	0.0553707	0.0641797	0.0549512	0.0532733	0.0608239	0.0637602	0.0570486	0.0532733	0.0612434	0.0566291
1	cerebral cortex _ neuronal cells	ENSG00000176083	0.144112	0.142613	0.123074	0.138448	0.109401	0.136857	0.125749	0.148675	0.128657	0.146987	0.133381	0.149824	0.145816	0.120707	0.133237	0.15834	0.119482	0.126113	0.12838	0.128499	0.147272	0.125515	0.152236	0.125252	0.14489	0.118454	0.143712	0.142996	0.135567	0.147224	0.150407	0.136707	0.12073	0.145188	0.133807	0.146315	0.117421	0.120535	0.139169	0.128856	0.118572	0.131896	0.148437	0.133492	0.118814	0.134529	0.122794
0	cerebral cortex _ neuronal cells	ENSG00000178177	0.153959	0.142584	0.115035	0.139845	0.104376	0.141269	0.122312	0.15207	0.116273	0.133191	0.123305	0.134154	0.143444	0.108286	0.128255	0.161604	0.0949729	0.129589	0.132869	0.1206	0.1549	0.100189	0.158185	0.120879	0.139674	0.109714	0.137396	0.147668	0.150129	0.145988	0.156421	0.137259	0.114947	0.135569	0.121701	0.158639	0.11161	0.127927	0.129785	0.131781	0.132525	0.13702	0.15318	0.140943	0.109525	0.151757	0.117314
1	cerebral cortex _ neuronal cells	ENSG00000178235	0.130872	0.123322	0.112416	0.124161	0.10151	0.121644	0.119127	0.128356	0.112416	0.117449	0.115772	0.10906	0.122483	0.115772	0.117449	0.133389	0.116611	0.10906	0.108221	0.115772	0.133389	0.0973153	0.133389	0.108221	0.120805	0.104027	0.123322	0.125839	0.117449	0.125839	0.130033	0.112416	0.106543	0.122483	0.114933	0.131711	0.105705	0.110738	0.128356	0.109899	0.106543	0.121644	0.127517	0.114094	0.106543	0.122483	0.113255
1	cerebellum _ Purkinje cells	ENSG00000178538	0.18469	0.169955	0.155939	0.159906	0.129943	0.169103	0.155254	0.176053	0.141156	0.158625	0.151968	0.159275	0.202728	0.132999	0.146433	0.171644	0.135288	0.156512	0.143429	0.150452	0.186509	0.144991	0.184839	0.142728	0.165134	0.141159	0.170296	0.172126	0.170729	0.183697	0.193638	0.157353	0.135599	0.165762	0.141655	0.180368	0.137284	0.143076	0.166663	0.152842	0.147935	0.161457	0.17493	0.166434	0.134909	0.170298	0.150615
0	cerebral cortex _ neuronal cells	ENSG00000180116	0.128407	0.126478	0.111641	0.117198	0.0974286	0.122134	0.110096	0.131646	0.104027	0.117929	0.111013	0.121079	0.124515	0.10559	0.108176	0.136065	0.105963	0.109547	0.112775	0.117782	0.130639	0.106056	0.12817	0.103976	0.122827	0.102078	0.120863	0.125834	0.124621	0.126408	0.132793	0.113694	0.100817	0.128568	0.112617	0.126664	0.100036	0.10778	0.122087	0.106363	0.109285	0.11927	0.126306	0.115693	0.101151	0.122985	0.112537
0	cerebral cortex _ neuronal cells	ENSG00000180228	0.156553	0.158739	0.13708	0.158465	0.11345	0.149406	0.134528	0.166235	0.120381	0.153027	0.131707	0.140332	0.153454	0.123535	0.128982	0.16624	0.122745	0.144195	0.137701	0.136529	0.164259	0.131378	0.165552	0.126096	0.150659	0.12053	0.15	0.161433	0.149785	0.1628	0.1641	0.13837	0.117391	0.157372	0.125827	0.158401	0.119088	0.127262	0.152158	0.132527	0.132508	0.147194	0.158325	0.146259	0.123918	0.147933	0.134873
0	cerebral cortex _ neuronal cells	ENSG00000181013	0.123358	0.128812	0.120109	0.11366	0.0971058	0.123358	0.110555	0.130705	0.112365	0.114343	0.123813	0.134325	0.134013	0.10841	0.113948	0.140259	0.109117	0.101877	0.11782	0.116633	0.129207	0.103063	0.126127	0.103603	0.121464	0.102021	0.11601	0.120277	0.123753	0.123669	0.131892	0.107702	0.109596	0.1352	0.112365	0.127625	0.106995	0.112989	0.125251	0.107786	0.118299	0.121775	0.13616	0.118695	0.104226	0.120984	0.114032
0	cerebellum _ Purkinje cells	ENSG00000181785	0.128788	0.128788	0.0984847	0.121212	0.106061	0.121212	0.106061	0.128788	0.0984847	0.121212	0.106061	0.128788	0.143939	0.106061	0.106061	0.128788	0.0984847	0.113636	0.121212	0.106061	0.128788	0.090909	0.128788	0.106061	0.121212	0.090909	0.121212	0.106061	0.128788	0.113636	0.128788	0.106061	0.0984847	0.121212	0.0984847	0.106061	0.090909	0.0984847	0.106061	0.106061	0.113636	0.106061	0.128788	0.128788	0.0984847	0.106061	0.0984847
0	cerebellum _ cells in molecular layer	ENSG00000182223	0.109852	0.11364	0.11364	0.083336	0.098488	0.109852	0.098488	0.117428	0.106064	0.106064	0.125004	0.13258	0.128792	0.106064	0.106064	0.13258	0.109852	0.079548	0.109852	0.109852	0.11364	0.079548	0.109852	0.090912	0.106064	0.090912	0.102276	0.106064	0.109852	0.11364	0.117428	0.102276	0.106064	0.128792	0.106064	0.11364	0.098488	0.11364	0.11364	0.098488	0.106064	0.109852	0.121216	0.106064	0.098488	0.109852	0.102276
1	cerebral cortex _ neuronal cells	ENSG00000182389	0.194288	0.190377	0.154815	0.181868	0.142677	0.185403	0.173599	0.178429	0.162486	0.188426	0.179988	0.174791	0.194208	0.153625	0.171	0.203496	0.166927	0.174376	0.172482	0.147995	0.195075	0.147729	0.192569	0.157977	0.184934	0.143319	0.179575	0.191874	0.191431	0.193766	0.198597	0.171912	0.165087	0.196931	0.16453	0.193315	0.152642	0.163412	0.190057	0.152779	0.168847	0.177014	0.199422	0.173349	0.145531	0.170014	0.153935
0	cerebellum _ cells in molecular layer	ENSG00000183474	0.11551	0.112808	0.10059	0.131686	0.0974056	0.127057	0.106672	0.133645	0.121583	0.182329	0.104572	0.184879	0.1587	0.0990629	0.129213	0.166578	0.0868789	0.116447	0.105751	0.106261	0.119451	0.115821	0.117295	0.113906	0.110333	0.11313	0.138444	0.157829	0.112636	0.129346	0.120291	0.108638	0.0979945	0.160514	0.102349	0.119417	0.101221	0.0958256	0.112931	0.109036	0.100983	0.129782	0.140964	0.108216	0.10075	0.113609	0.106231
0	cerebral cortex _ neuronal cells	ENSG00000183570	0.112806	0.113277	0.10088	0.115017	0.0849134	0.110163	0.104907	0.119417	0.0982014	0.118607	0.0982108	0.113106	0.110796	0.0934772	0.100196	0.124569	0.0868062	0.102985	0.0978809	0.10022	0.11597	0.0945805	0.11797	0.091629	0.111243	0.0884132	0.112927	0.118456	0.107258	0.114859	0.121877	0.107255	0.0925714	0.114377	0.100467	0.124001	0.0959397	0.101572	0.115511	0.0989429	0.105594	0.112421	0.120067	0.102628	0.0919434	0.11113	0.102481
0	cerebral cortex _ neuronal cells	ENSG00000183729	0.0436254	0.0411086	0.0374731	0.0413882	0.0338376	0.0405493	0.0397103	0.0427864	0.0374731	0.039151	0.0385917	0.0363545	0.0408289	0.0385917	0.039151	0.0444643	0.0388713	0.0363545	0.0360748	0.0385917	0.0444643	0.0324394	0.0444643	0.0360748	0.0402696	0.0346766	0.0411086	0.0419475	0.039151	0.0419475	0.0433458	0.0374731	0.0355155	0.0408289	0.0383121	0.0439051	0.0352359	0.0369138	0.0427864	0.0366341	0.0355155	0.0405493	0.0425068	0.0380324	0.0355155	0.0408289	0.0377528
1	cerebral cortex _ neuronal cells	ENSG00000183837	0.124781	0.11578	0.0962999	0.110308	0.0900109	0.117115	0.108087	0.123668	0.103965	0.116866	0.105937	0.113977	0.12465	0.101102	0.104252	0.177798	0.158622	0.0954525	0.160206	0.105412	0.123623	0.111201	0.124795	0.0984637	0.115125	0.0982555	0.113565	0.143912	0.116492	0.119157	0.125241	0.11396	0.103711	0.174897	0.105788	0.123787	0.0963771	0.103671	0.113325	0.103233	0.103821	0.113828	0.117839	0.108447	0.0972757	0.114881	0.109117
0	cerebral cortex _ neuronal cells	ENSG00000184672	0.12385	0.118906	0.103268	0.118812	0.0873986	0.115638	0.110116	0.125094	0.0984224	0.11429	0.106667	0.114431	0.116797	0.0944085	0.102273	0.130866	0.0981995	0.111596	0.108902	0.104496	0.125084	0.10417	0.124141	0.0994002	0.119393	0.0916105	0.115226	0.126413	0.114483	0.125857	0.128271	0.114068	0.0934457	0.120274	0.107428	0.124999	0.0941495	0.102832	0.116827	0.100441	0.106854	0.113278	0.125261	0.112761	0.0974493	0.115753	0.10574
0	cerebral cortex _ neuronal cells	ENSG00000186143	0.163437	0.15993	0.132854	0.15633	0.123873	0.147732	0.139266	0.162861	0.131291	0.152517	0.14211	0.147991	0.154945	0.137264	0.136479	0.167242	0.138918	0.139252	0.127637	0.137906	0.163496	0.130462	0.165354	0.12982	0.157915	0.128105	0.152329	0.156124	0.146182	0.163738	0.166256	0.147285	0.127943	0.15444	0.147906	0.16262	0.126294	0.135216	0.159583	0.139501	0.134026	0.143348	0.159192	0.141667	0.129773	0.158026	0.143398
0	cerebral cortex _ neuronal cells	ENSG00000187595	0.158847	0.155771	0.133492	0.157999	0.110347	0.1504	0.139823	0.167296	0.13474	0.161744	0.145103	0.162942	0.161602	0.123814	0.139044	0.177713	0.121387	0.143545	0.139912	0.140232	0.163314	0.137228	0.170536	0.12829	0.15954	0.124115	0.159467	0.164037	0.149792	0.160989	0.17228	0.148927	0.127409	0.161581	0.140623	0.163642	0.124489	0.13729	0.157919	0.139145	0.1372	0.149915	0.165114	0.141935	0.12681	0.152955	0.136677
0	cerebral cortex _ neuronal cells	ENSG00000188130	0.212851	0.211593	0.179046	0.203989	0.148372	0.209805	0.190499	0.216487	0.170127	0.202176	0.196128	0.189783	0.214681	0.174546	0.183164	0.227967	0.183455	0.185923	0.180856	0.178548	0.21996	0.169345	0.21974	0.170822	0.201212	0.157742	0.196401	0.209987	0.198088	0.21973	0.217509	0.201339	0.17165	0.209079	0.179961	0.215697	0.159706	0.17754	0.205723	0.176095	0.185189	0.194669	0.220387	0.190319	0.168905	0.202735	0.186133
0	cerebral cortex _ neuronal cells	ENSG00000196504	0.133741	0.132122	0.115641	0.132125	0.0903343	0.127787	0.11724	0.138002	0.11147	0.133643	0.116752	0.129185	0.130421	0.100163	0.118252	0.14559	0.101834	0.121875	0.116771	0.111806	0.137409	0.0994307	0.138588	0.104136	0.129388	0.0989468	0.129827	0.137065	0.126558	0.137528	0.140183	0.117258	0.107499	0.135716	0.111951	0.136832	0.100617	0.105714	0.130647	0.113783	0.11834	0.127205	0.137365	0.119917	0.10112	0.126214	0.113294
0	cerebral cortex _ neuronal cells	ENSG00000198010	0.19685	0.20495	0.166726	0.184406	0.137415	0.20153	0.181905	0.206344	0.162258	0.192824	0.201921	0.2062	0.208861	0.170844	0.173895	0.22008	0.187617	0.184866	0.173071	0.175443	0.209668	0.159321	0.209586	0.159637	0.192393	0.152495	0.187889	0.203951	0.198455	0.210376	0.211563	0.184795	0.162948	0.2138	0.169081	0.20529	0.150824	0.164846	0.19617	0.167636	0.170085	0.181598	0.206609	0.183377	0.160258	0.193066	0.166421
0	cerebral cortex _ neuropil	ENSG00000203812	0.178571	0.178571	0.166666	0.166666	0.154762	0.166666	0.154762	0.178571	0.166666	0.178571	0.166666	0.178571	0.178571	0.154762	0.166666	0.178571	0.190476	0.142857	0.178571	0.178571	0.178571	0.154762	0.178571	0.166666	0.178571	0.142857	0.142857	0.178571	0.166666	0.178571	0.178571	0.178571	0.154762	0.178571	0.166666	0.178571	0.154762	0.166666	0.178571	0.154762	0.166666	0.166666	0.178571	0.178571	0.166666	0.166666	0.142857
0	cerebral cortex _ neuronal cells	ENSG00000205517	0.163833	0.16708	0.156731	0.172681	0.116445	0.148196	0.142241	0.18104	0.138383	0.169421	0.145665	0.175289	0.163707	0.134086	0.152677	0.196686	0.130407	0.14226	0.145539	0.142189	0.177904	0.121542	0.167107	0.135663	0.162172	0.122278	0.163746	0.174116	0.15318	0.1694	0.175735	0.14843	0.131612	0.184494	0.130628	0.16977	0.134325	0.131397	0.157605	0.140315	0.133452	0.157144	0.142061	0.131321	0.13248	0.172106	0.153029
1	cerebral cortex _ neuronal cells	ENSG00000213672	0.154372	0.155234	0.135738	0.149879	0.115292	0.154134	0.14145	0.159983	0.131777	0.146749	0.135212	0.144354	0.153787	0.128939	0.135513	0.162196	0.128295	0.139726	0.136304	0.134268	0.160706	0.128961	0.159	0.128382	0.150192	0.124103	0.148691	0.155716	0.147921	0.157206	0.160674	0.142788	0.128894	0.152028	0.136801	0.157374	0.123647	0.128309	0.152721	0.133542	0.141281	0.149249	0.156802	0.139125	0.125581	0.14762	0.132957
1	cerebral cortex _ neuronal cells	ENSG00000213760	0.26753	0.262957	0.21062	0.201219	0.193851	0.23755	0.232215	0.248221	0.21062	0.262957	0.26753	0.243648	0.248984	0.176829	0.218242	0.319105	0.30691	0.180386	0.229928	0.209095	0.26753	0.287093	0.266768	0.188262	0.235264	0.177591	0.23755	0.248983	0.239075	0.240599	0.278963	0.193597	0.215193	0.286077	0.236026	0.252794	0.207571	0.205284	0.245172	0.191311	0.19004	0.241361	0.240599	0.238313	0.20376	0.26753	0.209095
0	cerebellum _ Purkinje cells	ENSG00000230178	0.128788	0.128788	0.0984847	0.121212	0.106061	0.121212	0.106061	0.128788	0.0984847	0.121212	0.106061	0.128788	0.143939	0.106061	0.106061	0.128788	0.0984847	0.113636	0.121212	0.106061	0.128788	0.090909	0.128788	0.106061	0.121212	0.090909	0.121212	0.106061	0.128788	0.113636	0.128788	0.106061	0.0984847	0.121212	0.0984847	0.106061	0.090909	0.0984847	0.106061	0.106061	0.113636	0.106061	0.128788	0.128788	0.0984847	0.106061	0.0984847
0	cerebral cortex _ neuronal cells	ENSG00000075151	0.187476	0.185355	0.151331	0.177652	0.118656	0.18682	0.167876	0.179585	0.144345	0.165084	0.160797	0.167469	0.182896	0.136493	0.151356	0.191529	0.136615	0.16729	0.165848	0.147158	0.189779	0.149446	0.189932	0.150462	0.183462	0.136715	0.181157	0.186583	0.183644	0.188001	0.189988	0.15777	0.142915	0.177066	0.152763	0.181184	0.136379	0.148007	0.169453	0.147634	0.160879	0.165128	0.183167	0.169649	0.139658	0.175502	0.146516
0	cerebral cortex _ neuronal cells	ENSG00000159082	0.150366	0.144922	0.127011	0.140288	0.0957985	0.143867	0.128738	0.147791	0.121248	0.131614	0.128815	0.133301	0.14283	0.112198	0.125786	0.157661	0.122247	0.126079	0.119057	0.120404	0.153471	0.11327	0.151103	0.114598	0.139986	0.111742	0.138506	0.144994	0.131228	0.150198	0.155283	0.136035	0.120034	0.148502	0.124681	0.150763	0.110042	0.121625	0.142568	0.121827	0.13175	0.13903	0.15037	0.124665	0.111755	0.137329	0.128923
1	cerebral cortex _ neuronal cells	ENSG00000197386	0.20204	0.201316	0.158421	0.193161	0.133318	0.195198	0.178054	0.205152	0.140051	0.17518	0.174517	0.168933	0.189868	0.148414	0.157374	0.217231	0.158736	0.173357	0.16295	0.159671	0.209266	0.146709	0.208324	0.138282	0.195015	0.131078	0.191853	0.189101	0.19252	0.204858	0.197059	0.155395	0.148841	0.176162	0.145675	0.204266	0.1478	0.156847	0.178873	0.161142	0.162408	0.186236	0.203484	0.183144	0.132072	0.179795	0.174845
0	cerebral cortex _ neuronal cells	ENSG00000130881	0.0942157	0.096442	0.0773085	0.0891066	0.0592618	0.0885683	0.0769948	0.0994678	0.0768313	0.0913327	0.0864572	0.0874171	0.105096	0.0739047	0.0744081	0.112135	0.0825604	0.0865026	0.0787178	0.0790678	0.103014	0.0564606	0.102493	0.0713649	0.0989191	0.0656358	0.089429	0.100805	0.0905698	0.0999608	0.101722	0.0842222	0.0740126	0.101577	0.0771828	0.100213	0.0646934	0.0742375	0.0982553	0.0779008	0.0694421	0.0797595	0.0879483	0.0781079	0.0628084	0.0904444	0.0787893
0	cerebral cortex _ neuronal cells	ENSG00000100664	0.131078	0.123325	0.108054	0.120046	0.0848901	0.120278	0.111248	0.137868	0.100013	0.133801	0.109067	0.127578	0.139033	0.0867636	0.10551	0.146499	0.0905344	0.117883	0.113748	0.101303	0.132809	0.0880674	0.129921	0.105998	0.126565	0.100223	0.13281	0.138555	0.124916	0.133614	0.136745	0.111222	0.0929109	0.12705	0.106813	0.133556	0.0965574	0.0995162	0.123788	0.109429	0.107674	0.119964	0.136966	0.117947	0.0873268	0.123446	0.102911
0	hippocampus _ neuronal cells	ENSG00000008277	0.150618	0.158034	0.126069	0.141864	0.0995845	0.147185	0.131544	0.156324	0.120365	0.152852	0.145813	0.156479	0.160169	0.11886	0.124793	0.161515	0.139238	0.137466	0.128406	0.129857	0.161175	0.118155	0.161217	0.113118	0.146852	0.109615	0.142208	0.14772	0.142941	0.156255	0.161774	0.1365	0.11801	0.165913	0.122594	0.155733	0.116287	0.127931	0.145464	0.124478	0.125093	0.132419	0.149585	0.132893	0.111184	0.15251	0.127179
0	cerebral cortex _ neuronal cells	ENSG00000152578	0.21296	0.211529	0.173555	0.187372	0.129974	0.207625	0.186787	0.227502	0.162768	0.20394	0.201239	0.20291	0.208539	0.158819	0.168414	0.233678	0.187366	0.197434	0.175921	0.160947	0.215505	0.175416	0.212439	0.164876	0.204421	0.15616	0.213327	0.20834	0.202393	0.221601	0.219963	0.178692	0.155908	0.216662	0.174714	0.222094	0.158714	0.156567	0.207076	0.163555	0.174315	0.195449	0.222775	0.193825	0.159871	0.206293	0.194368
0	cerebellum _ Purkinje cells	ENSG00000091129	0.200936	0.198004	0.139994	0.20599	0.120235	0.176375	0.15949	0.226319	0.130517	0.16285	0.163974	0.163595	0.237525	0.19481	0.133171	0.205682	0.175802	0.200267	0.174571	0.198147	0.218805	0.175417	0.220952	0.131339	0.190151	0.182988	0.214412	0.206585	0.186591	0.2148	0.192395	0.194158	0.129542	0.186189	0.163419	0.195734	0.112348	0.208139	0.21529	0.127826	0.191838	0.206267	0.219318	0.194275	0.130772	0.175225	0.170961
0	cerebral cortex _ neuronal cells	ENSG00000285182	0.137767	0.142315	0.120643	0.135524	0.0879032	0.136131	0.112959	0.136668	0.117692	0.129537	0.117879	0.134694	0.136674	0.102249	0.119133	0.153856	0.105187	0.122758	0.113162	0.109713	0.143536	0.102697	0.145305	0.111979	0.133955	0.102621	0.133748	0.140019	0.125675	0.142969	0.144664	0.122743	0.113679	0.139443	0.113724	0.137798	0.103379	0.116356	0.131394	0.117651	0.122425	0.127103	0.144472	0.122656	0.106767	0.136203	0.110557
0	cerebral cortex _ neuronal cells	ENSG00000282848	0.20269	0.197651	0.185713	0.187206	0.126558	0.19189	0.162019	0.202596	0.165875	0.185875	0.18056	0.176408	0.190127	0.145104	0.171723	0.21485	0.153319	0.174371	0.175272	0.163552	0.204795	0.144993	0.205033	0.158517	0.186625	0.144269	0.191337	0.195477	0.186777	0.20195	0.1928	0.168863	0.166922	0.196085	0.158583	0.205355	0.133244	0.170983	0.200158	0.156299	0.184026	0.188123	0.202461	0.18262	0.153714	0.190555	0.181938
0	cerebral cortex _ neuronal cells	ENSG00000144366	0.138393	0.13019	0.11512	0.128809	0.0984483	0.121218	0.108376	0.149883	0.111047	0.13653	0.133165	0.125395	0.130815	0.115831	0.120873	0.155599	0.112135	0.121876	0.114537	0.117047	0.138628	0.109257	0.153969	0.116235	0.129483	0.108194	0.128461	0.129771	0.125303	0.141224	0.148985	0.117718	0.11355	0.148506	0.112834	0.138626	0.109005	0.114942	0.132052	0.119475	0.109959	0.121797	0.128201	0.125401	0.104451	0.128668	0.115431
0	cerebral cortex _ neuronal cells	ENSG00000061676	0.191226	0.202886	0.175319	0.1899	0.104082	0.188785	0.174332	0.184875	0.162454	0.172369	0.157654	0.171813	0.19023	0.137663	0.161778	0.2161	0.1554	0.156904	0.157006	0.165118	0.197631	0.132699	0.206335	0.137549	0.186306	0.132959	0.191637	0.180399	0.172972	0.208204	0.200149	0.190474	0.155305	0.201503	0.15682	0.197973	0.12047	0.150961	0.201277	0.145802	0.176356	0.187717	0.188816	0.164038	0.148625	0.193551	0.168036
0	cerebral cortex _ neuronal cells	ENSG00000160460	0.18351	0.167624	0.134937	0.16132	0.121074	0.163437	0.147094	0.180101	0.134846	0.16543	0.14825	0.151445	0.178496	0.13852	0.142942	0.18607	0.148883	0.154088	0.140879	0.141612	0.170024	0.136983	0.179273	0.129549	0.160532	0.124567	0.163208	0.168106	0.16103	0.174211	0.182418	0.153286	0.131129	0.168677	0.143468	0.183181	0.118704	0.142387	0.161042	0.137855	0.14687	0.145809	0.17022	0.150459	0.129642	0.159081	0.149208
1	cerebral cortex _ neuronal cells	ENSG00000230900	0.342807	0.331443	0.289776	0.261367	0.240534	0.337125	0.310609	0.310609	0.263261	0.278412	0.297352	0.268943	0.310609	0.227276	0.285988	0.388261	0.376897	0.251897	0.284094	0.255685	0.350382	0.369322	0.339019	0.250004	0.329549	0.227276	0.318185	0.333337	0.310609	0.337125	0.331443	0.250004	0.285988	0.375003	0.295458	0.352276	0.282201	0.270837	0.329549	0.234852	0.282201	0.29167	0.318185	0.299246	0.267049	0.342807	0.30114
0	cerebellum _ Purkinje cells	ENSG00000066933	0.177972	0.178172	0.141776	0.173949	0.123977	0.169138	0.160507	0.193879	0.134638	0.187226	0.151705	0.139131	0.21688	0.145267	0.140765	0.210421	0.157812	0.162251	0.128791	0.147325	0.180593	0.129411	0.182602	0.139232	0.167584	0.135939	0.163427	0.170641	0.170396	0.174934	0.187251	0.180487	0.13314	0.17863	0.138267	0.178409	0.131637	0.155196	0.173359	0.163547	0.142662	0.1566	0.195124	0.165654	0.140047	0.164883	0.181806
1	caudate _ neuronal cells	ENSG00000057593	0.26012	0.260289	0.231532	0.252837	0.232429	0.256228	0.241449	0.274617	0.250058	0.287143	0.256177	0.273724	0.275207	0.24211	0.250863	0.283658	0.248276	0.242444	0.233346	0.232981	0.255872	0.234173	0.261153	0.254567	0.259337	0.246334	0.268683	0.271604	0.257557	0.269231	0.279802	0.24447	0.234332	0.282782	0.244083	0.273349	0.244437	0.277092	0.275802	0.247657	0.23885	0.252129	0.263406	0.24916	0.256174	0.261175	0.248517
0	cerebellum _ Purkinje cells	ENSG00000120800	0.168139	0.13628	0.109374	0.130487	0.0947404	0.148246	0.110289	0.139633	0.087347	0.108765	0.0903957	0.0855178	0.177972	0.087347	0.0879568	0.133536	0.0864324	0.138185	0.125304	0.109069	0.139938	0.104801	0.139938	0.101448	0.132621	0.0833836	0.114862	0.136585	0.132316	0.138414	0.142377	0.126829	0.0846031	0.0952738	0.120426	0.140243	0.0867373	0.12256	0.128963	0.121341	0.110899	0.144588	0.135975	0.129877	0.119207	0.130182	0.10724
1	cerebral cortex _ neuronal cells	ENSG00000196365	0.185434	0.158665	0.135106	0.153133	0.0872166	0.143989	0.132544	0.164392	0.145789	0.181245	0.139265	0.148947	0.180079	0.134629	0.151355	0.19252	0.136063	0.138352	0.1327	0.133945	0.167055	0.12869	0.172588	0.121003	0.148999	0.117205	0.148785	0.157297	0.14776	0.160959	0.17241	0.140751	0.130426	0.184802	0.124745	0.16687	0.10697	0.133645	0.149285	0.127611	0.141054	0.144259	0.157885	0.145425	0.116816	0.149548	0.133847
0	cerebral cortex _ neuronal cells	ENSG00000108819	0.155867	0.155702	0.129372	0.144605	0.108109	0.151719	0.135706	0.162695	0.138165	0.152806	0.137758	0.146694	0.157491	0.120389	0.135986	0.167314	0.14214	0.144564	0.139414	0.118766	0.163302	0.120187	0.159555	0.120555	0.147781	0.118857	0.15095	0.157306	0.151072	0.159736	0.160911	0.141583	0.131671	0.157485	0.133387	0.166635	0.123113	0.128639	0.150619	0.127929	0.1354	0.141999	0.162663	0.140387	0.120643	0.142669	0.137338
0	cerebral cortex _ neuronal cells	ENSG00000155511	0.198874	0.205385	0.166866	0.185348	0.128035	0.201817	0.181567	0.212547	0.156867	0.19259	0.185087	0.187751	0.20464	0.154096	0.161577	0.217391	0.179911	0.188156	0.170001	0.158193	0.210534	0.166778	0.206987	0.159547	0.195038	0.148086	0.19687	0.204928	0.194018	0.211527	0.212067	0.172161	0.15005	0.198787	0.16191	0.210206	0.151805	0.154144	0.201244	0.157343	0.167218	0.1843	0.208999	0.180695	0.152654	0.196814	0.175519
0	cerebral cortex _ neuronal cells	ENSG00000117000	0.176902	0.188181	0.156972	0.16792	0.123341	0.175193	0.162806	0.195961	0.14867	0.172949	0.173949	0.196937	0.177239	0.155202	0.16489	0.198842	0.157697	0.175717	0.163672	0.152319	0.191623	0.13906	0.18615	0.148896	0.177803	0.135845	0.176619	0.193155	0.183535	0.185312	0.193068	0.163882	0.144278	0.191834	0.145196	0.189527	0.134006	0.145018	0.175208	0.151891	0.144278	0.163895	0.177179	0.172579	0.145033	0.185219	0.156388
0	cerebral cortex _ neuronal cells	ENSG00000143344	0.20278	0.197789	0.176236	0.204273	0.144294	0.184314	0.168101	0.216471	0.169428	0.205001	0.177393	0.214001	0.212355	0.161057	0.190593	0.235938	0.171031	0.168728	0.176943	0.177478	0.20977	0.170692	0.197772	0.166848	0.193671	0.151005	0.191336	0.209275	0.186593	0.201657	0.209837	0.17987	0.168231	0.226544	0.168118	0.208918	0.163203	0.16267	0.195359	0.170809	0.164729	0.189575	0.177443	0.168467	0.160134	0.206857	0.189916
1	cerebellum _ Purkinje cells	ENSG00000239865	0.174973	0.169923	0.169923	0.164872	0.149721	0.169923	0.159822	0.174973	0.154771	0.168105	0.168105	0.159822	0.184872	0.159822	0.154771	0.184872	0.168105	0.159822	0.169923	0.164872	0.169923	0.164872	0.169923	0.164872	0.169923	0.169923	0.174973	0.169923	0.164872	0.169923	0.154771	0.164872	0.154771	0.179822	0.166489	0.174973	0.154771	0.169923	0.169923	0.159822	0.169923	0.164872	0.174973	0.164872	0.164872	0.164872	0.164872
0	cerebral cortex _ neuronal cells	ENSG00000285358	0.176947	0.163472	0.156525	0.178772	0.134671	0.177282	0.160125	0.192615	0.137719	0.183789	0.145919	0.165407	0.185448	0.140554	0.148209	0.196674	0.128065	0.157547	0.166997	0.15081	0.18256	0.153429	0.181245	0.154222	0.178758	0.134888	0.167895	0.184138	0.169105	0.182688	0.184293	0.157982	0.129257	0.178825	0.154176	0.180552	0.144262	0.136351	0.161603	0.145806	0.161933	0.170176	0.187565	0.157344	0.137749	0.164431	0.157354
0	cerebral cortex _ neuronal cells	ENSG00000014138	0.1481	0.141252	0.123471	0.142927	0.103132	0.146368	0.131199	0.146336	0.123536	0.126046	0.119658	0.132617	0.144314	0.106134	0.123494	0.15691	0.109332	0.139192	0.130431	0.125746	0.151983	0.116756	0.151162	0.117276	0.149792	0.112629	0.144119	0.151898	0.142804	0.15466	0.15662	0.129095	0.116412	0.139779	0.126618	0.145252	0.114915	0.120453	0.139579	0.123989	0.124519	0.137223	0.145152	0.13406	0.116034	0.138927	0.126651
1	cerebral cortex _ neuronal cells	ENSG00000150995	0.189339	0.192082	0.160276	0.182354	0.133722	0.199927	0.179193	0.196309	0.156207	0.205134	0.16373	0.167951	0.205316	0.154436	0.159711	0.219509	0.161591	0.1721	0.164267	0.16206	0.198383	0.150818	0.199509	0.151476	0.181715	0.148537	0.181205	0.201148	0.18442	0.195741	0.20383	0.182193	0.153563	0.206214	0.161714	0.20857	0.156276	0.156581	0.200633	0.160306	0.185402	0.194929	0.196483	0.173286	0.149799	0.185813	0.166002
0	cerebral cortex _ neuronal cells	ENSG00000110318	0.155058	0.154389	0.126685	0.148424	0.104484	0.15226	0.137113	0.161693	0.121833	0.145	0.132417	0.137546	0.150718	0.117087	0.12686	0.167148	0.121439	0.140568	0.130505	0.129872	0.162848	0.121146	0.162538	0.124403	0.150244	0.116139	0.149426	0.156868	0.148944	0.160896	0.164252	0.135729	0.116084	0.149836	0.127681	0.156747	0.114029	0.12618	0.144234	0.130493	0.131682	0.139477	0.159446	0.144064	0.118578	0.146004	0.133822
0	cerebral cortex _ neuronal cells	ENSG00000187601	0.17976	0.168952	0.150878	0.180983	0.132033	0.164062	0.153618	0.177431	0.151587	0.167348	0.147808	0.160847	0.17092	0.144236	0.148484	0.186761	0.135428	0.159622	0.155459	0.155333	0.182379	0.138775	0.178512	0.145408	0.167314	0.137592	0.164612	0.176291	0.171958	0.178819	0.184111	0.160719	0.13924	0.17039	0.155951	0.176775	0.135544	0.146497	0.163384	0.15487	0.154305	0.165853	0.178134	0.159816	0.14764	0.169108	0.154963
1	cerebral cortex _ neuronal cells	ENSG00000120907	0.212369	0.217937	0.17042	0.173897	0.153171	0.209499	0.196193	0.226392	0.2224	0.194946	0.191341	0.216643	0.201117	0.183076	0.20873	0.229771	0.211682	0.200089	0.180335	0.188281	0.224851	0.171664	0.226931	0.178112	0.204084	0.175479	0.204392	0.220664	0.199119	0.224199	0.229477	0.223265	0.205467	0.202349	0.184516	0.22213	0.178363	0.183658	0.199957	0.179918	0.181369	0.184579	0.227336	0.193123	0.177886	0.217202	0.176929
1	cerebral cortex _ neuronal cells	ENSG00000171873	0.252206	0.266865	0.208918	0.230427	0.191843	0.253607	0.227856	0.273549	0.223254	0.263198	0.235253	0.22759	0.286002	0.227544	0.222996	0.286308	0.253553	0.22856	0.212402	0.232666	0.263986	0.207599	0.264313	0.197464	0.235851	0.189469	0.226078	0.253143	0.248006	0.255788	0.266545	0.278737	0.21392	0.252736	0.22361	0.265692	0.202249	0.217611	0.242952	0.238776	0.219475	0.222859	0.278904	0.23958	0.204005	0.258675	0.243708
0	cerebral cortex _ neuronal cells	ENSG00000170214	0.209038	0.207047	0.181675	0.190576	0.160366	0.194662	0.177254	0.213217	0.183298	0.182309	0.184326	0.186429	0.188428	0.177656	0.178181	0.215567	0.200966	0.194466	0.186607	0.182442	0.211528	0.169401	0.210453	0.166359	0.205522	0.169547	0.202013	0.208121	0.194488	0.213137	0.207796	0.194134	0.175985	0.201498	0.174532	0.212597	0.164241	0.173171	0.200589	0.179878	0.180151	0.194126	0.21191	0.187672	0.171833	0.201302	0.176712
1	cerebral cortex _ neuronal cells	ENSG00000043591	0.208641	0.218984	0.175225	0.193415	0.152805	0.203871	0.185942	0.214041	0.186929	0.203264	0.204238	0.19991	0.212607	0.182107	0.192308	0.232927	0.207194	0.190069	0.178683	0.179717	0.219078	0.161589	0.212984	0.168483	0.201909	0.160773	0.194752	0.211728	0.199454	0.214523	0.21819	0.205692	0.183656	0.218694	0.172689	0.21954	0.159344	0.1768	0.201153	0.178162	0.17558	0.189297	0.210828	0.190158	0.165154	0.203562	0.178628
0	cerebral cortex _ neuronal cells	ENSG00000108848	0.172407	0.168534	0.147438	0.167887	0.118886	0.164691	0.14869	0.179899	0.153562	0.176502	0.149696	0.186098	0.181059	0.130909	0.153124	0.194057	0.131881	0.155281	0.145823	0.142378	0.173051	0.138366	0.176125	0.141409	0.166626	0.129821	0.173265	0.17573	0.162316	0.17312	0.178359	0.149649	0.14473	0.183675	0.143946	0.162979	0.134738	0.148351	0.164135	0.148082	0.151677	0.16591	0.178531	0.154033	0.136112	0.163455	0.146848
1	cerebral cortex _ neuronal cells	ENSG00000102241	0.148736	0.146834	0.129253	0.146612	0.116393	0.143055	0.136918	0.151321	0.123772	0.145341	0.131746	0.14464	0.148086	0.115393	0.126619	0.156493	0.111802	0.141612	0.110162	0.132928	0.151903	0.118437	0.150414	0.120054	0.144228	0.116158	0.14724	0.151809	0.144046	0.151695	0.15585	0.136911	0.11942	0.146581	0.120159	0.152053	0.118034	0.125083	0.141758	0.135608	0.129016	0.138682	0.149343	0.138044	0.123144	0.145392	0.132692
0	cerebral cortex _ neuronal cells	ENSG00000285438	0.166376	0.15513	0.124747	0.158471	0.111376	0.143478	0.12399	0.162002	0.139075	0.153031	0.147564	0.158862	0.152065	0.130261	0.132096	0.171305	0.116358	0.153512	0.125211	0.120907	0.157367	0.141428	0.157729	0.130561	0.148561	0.108856	0.145098	0.156029	0.151084	0.154253	0.170004	0.133038	0.13754	0.153561	0.136868	0.165984	0.111067	0.129438	0.132937	0.140826	0.12752	0.13132	0.151948	0.140478	0.128006	0.158123	0.137368
1	cerebral cortex _ neuronal cells	ENSG00000198626	0.187351	0.185384	0.154342	0.170782	0.129365	0.172603	0.157165	0.192446	0.146643	0.190533	0.15514	0.155635	0.171783	0.149405	0.149465	0.206114	0.151998	0.162169	0.153299	0.160877	0.187953	0.152664	0.191966	0.148712	0.174898	0.144377	0.179943	0.182826	0.174021	0.191108	0.189973	0.188277	0.144675	0.187898	0.156478	0.193513	0.142524	0.158007	0.173068	0.151448	0.158957	0.167323	0.183234	0.162109	0.144668	0.184506	0.160691
0	cerebral cortex _ neuronal cells	ENSG00000124198	0.158703	0.148178	0.131293	0.139536	0.108923	0.145469	0.135729	0.15932	0.125403	0.151413	0.141995	0.140006	0.141353	0.118955	0.122404	0.166184	0.125929	0.143174	0.127463	0.11289	0.155122	0.107542	0.156979	0.127742	0.144993	0.122109	0.147204	0.154331	0.140633	0.157507	0.154134	0.142656	0.12328	0.161537	0.135029	0.155994	0.125157	0.125027	0.153543	0.127414	0.14176	0.157737	0.158141	0.134286	0.125079	0.145831	0.141162
0	cerebral cortex _ neuronal cells	ENSG00000283085	0.167612	0.173294	0.150567	0.147726	0.116476	0.161931	0.161931	0.170453	0.173294	0.167612	0.144885	0.156249	0.142044	0.161931	0.153408	0.201703	0.159089	0.167612	0.139203	0.136362	0.173294	0.136362	0.159089	0.167612	0.167612	0.153408	0.167612	0.161931	0.144885	0.156249	0.187499	0.159089	0.156249	0.201703	0.150567	0.159089	0.142044	0.142044	0.184658	0.150567	0.153408	0.156249	0.181817	0.150567	0.153408	0.161931	0.150567
0	cerebral cortex _ neuronal cells	ENSG00000175899	0.164157	0.154192	0.130325	0.151277	0.110662	0.14849	0.135802	0.159796	0.137849	0.155506	0.140013	0.144441	0.157894	0.133729	0.13945	0.16943	0.135273	0.146782	0.13634	0.139701	0.159956	0.133812	0.159642	0.131159	0.153738	0.126509	0.153446	0.158966	0.148091	0.160207	0.163562	0.139854	0.129349	0.164923	0.136225	0.164357	0.122999	0.135787	0.147152	0.132444	0.133846	0.140422	0.155098	0.141204	0.121557	0.148535	0.135719
1	cerebral cortex _ neuronal cells	ENSG00000128739	0.147571	0.149725	0.127886	0.140585	0.103822	0.144059	0.130937	0.155623	0.123357	0.151258	0.132147	0.138375	0.155517	0.114101	0.127648	0.161798	0.112246	0.13458	0.119978	0.125548	0.15542	0.112134	0.153963	0.120221	0.143463	0.114975	0.14211	0.153013	0.143367	0.151997	0.157732	0.13441	0.11961	0.153513	0.12285	0.149483	0.112598	0.118574	0.139699	0.127523	0.124054	0.135177	0.14854	0.134742	0.117972	0.141865	0.124751
0	cerebral cortex _ neuronal cells	ENSG00000136167	0.0973402	0.0929538	0.0991818	0.0872768	0.0616854	0.0933907	0.081685	0.10194	0.0757597	0.100602	0.0882606	0.0903547	0.0840026	0.0725993	0.0759196	0.114817	0.0765744	0.0913674	0.0765688	0.0827162	0.0959262	0.07024	0.0959495	0.0875895	0.0913756	0.0859778	0.0994385	0.100269	0.0808714	0.100707	0.097639	0.0892934	0.0740253	0.102537	0.0879272	0.105332	0.0838724	0.0783892	0.101446	0.082427	0.0907131	0.0940105	0.103077	0.0829209	0.0792659	0.0914925	0.087867
0	caudate _ neuronal cells	ENSG00000119689	0.124343	0.126643	0.102027	0.134108	0.0865945	0.129558	0.112291	0.142353	0.113078	0.156329	0.10378	0.150192	0.143064	0.0985657	0.113655	0.149575	0.0942057	0.122387	0.113327	0.104781	0.130906	0.109816	0.129098	0.100858	0.126189	0.0987709	0.13903	0.140078	0.120975	0.135481	0.130963	0.102907	0.0970541	0.143291	0.103621	0.129421	0.0993906	0.105291	0.117807	0.105354	0.111639	0.125641	0.143725	0.116207	0.0931755	0.114263	0.102672
0	cerebral cortex _ neuronal cells	ENSG00000182255	0.204563	0.218194	0.175874	0.190321	0.141025	0.209512	0.187617	0.221905	0.165741	0.206177	0.208602	0.197154	0.222299	0.172583	0.177637	0.232207	0.193327	0.197325	0.177379	0.17554	0.214042	0.16662	0.219855	0.168705	0.20227	0.159733	0.200677	0.213133	0.202814	0.223067	0.222095	0.194126	0.163971	0.213259	0.175412	0.215884	0.157046	0.171042	0.202629	0.174999	0.174011	0.18188	0.227921	0.19647	0.170652	0.201245	0.183533
0	cerebral cortex _ neuronal cells	ENSG00000231974	0.187499	0.167346	0.174999	0.184948	0.139285	0.177295	0.172448	0.167091	0.174744	0.129846	0.169897	0.172448	0.195152	0.137244	0.169897	0.22755	0.119132	0.184948	0.179846	0.159693	0.180101	0.13954	0.167346	0.157142	0.184948	0.167346	0.184948	0.192601	0.195152	0.19005	0.19005	0.167091	0.174744	0.169897	0.149234	0.157142	0.139285	0.121683	0.164795	0.15204	0.180101	0.192601	0.184948	0.167346	0.144387	0.144387	0.16454
0	cerebral cortex _ neuronal cells	ENSG00000154978	0.161975	0.163305	0.134726	0.161109	0.107192	0.152526	0.144742	0.171466	0.133684	0.153927	0.135763	0.153439	0.157273	0.128078	0.137188	0.182128	0.126202	0.148951	0.143951	0.145637	0.169079	0.123473	0.168155	0.129699	0.155357	0.119425	0.15722	0.160851	0.162924	0.161237	0.169876	0.145536	0.119492	0.156421	0.137649	0.160339	0.128717	0.129568	0.139249	0.142318	0.129618	0.14345	0.164567	0.151568	0.125364	0.160039	0.142952
0	hippocampus _ neuronal cells	ENSG00000135720	0.154849	0.154046	0.135263	0.162987	0.130718	0.168108	0.15394	0.169135	0.130236	0.158621	0.179154	0.175677	0.182199	0.127314	0.13122	0.193841	0.174793	0.160933	0.140612	0.141766	0.175412	0.169467	0.153259	0.130643	0.159344	0.132018	0.161606	0.17784	0.158637	0.191966	0.190507	0.153189	0.141089	0.197695	0.152016	0.178527	0.157596	0.142613	0.169327	0.136766	0.15179	0.161528	0.166787	0.153946	0.13503	0.154548	0.159105
1	cerebral cortex _ neuronal cells	ENSG00000111674	0.165973	0.169601	0.146068	0.162373	0.122672	0.161231	0.146455	0.171552	0.138241	0.243919	0.227089	0.212663	0.220619	0.143152	0.177755	0.257779	0.22688	0.148573	0.145381	0.145821	0.174666	0.200972	0.171557	0.137055	0.159093	0.133704	0.164647	0.174156	0.168332	0.172912	0.171219	0.147102	0.135646	0.255906	0.143073	0.16966	0.134765	0.137904	0.162124	0.143358	0.148598	0.157819	0.169758	0.133104	0.138406	0.162015	0.199255
0	cerebral cortex _ neuronal cells	ENSG00000074410	0.150988	0.144415	0.118064	0.139574	0.103426	0.142296	0.123949	0.148214	0.125594	0.13641	0.12105	0.128303	0.141682	0.118297	0.127252	0.158648	0.115635	0.127524	0.125201	0.120064	0.147147	0.110663	0.148081	0.116836	0.145336	0.103986	0.136338	0.150809	0.144221	0.145184	0.152659	0.123588	0.118644	0.136128	0.118372	0.144895	0.116678	0.117921	0.140667	0.118659	0.123038	0.124574	0.147464	0.140203	0.113653	0.136313	0.119843
0	cerebral cortex _ neuronal cells	ENSG00000130055	0.148243	0.14428	0.125022	0.128474	0.11157	0.143965	0.126773	0.149518	0.118789	0.146612	0.123005	0.132641	0.147011	0.116612	0.133552	0.168797	0.135982	0.134791	0.126892	0.127963	0.143243	0.106367	0.141339	0.118908	0.137732	0.110218	0.139357	0.144476	0.1336	0.146066	0.152494	0.126612	0.118908	0.138278	0.126332	0.146626	0.119392	0.119238	0.138124	0.119945	0.117046	0.127088	0.144441	0.130344	0.118432	0.139203	0.121808
1	cerebellum _ Purkinje cells	ENSG00000149091	0.230335	0.238636	0.204523	0.226865	0.183012	0.23034	0.213099	0.28057	0.200776	0.305052	0.215362	0.208651	0.353248	0.204704	0.205295	0.317929	0.250104	0.21735	0.167343	0.20949	0.241405	0.196741	0.241086	0.196165	0.229271	0.189196	0.223557	0.237903	0.227893	0.237979	0.245949	0.271207	0.197075	0.266338	0.206085	0.239571	0.194408	0.209785	0.226419	0.250003	0.209956	0.214226	0.277932	0.221972	0.196714	0.228322	0.296702
0	cerebral cortex _ neuronal cells	ENSG00000112320	0.142854	0.130926	0.119278	0.138378	0.104997	0.131535	0.118093	0.144348	0.112139	0.150556	0.118393	0.127658	0.128547	0.109467	0.118998	0.167905	0.0945305	0.129139	0.120806	0.118699	0.144358	0.0933616	0.14288	0.118123	0.128247	0.110049	0.127338	0.135396	0.137499	0.132124	0.140474	0.134774	0.108252	0.139244	0.122579	0.140474	0.111254	0.115431	0.124952	0.122596	0.125295	0.13035	0.137496	0.130623	0.11154	0.133316	0.117185
1	caudate _ neuronal cells	ENSG00000176533	0.161071	0.158078	0.141146	0.156215	0.138933	0.162683	0.154928	0.162036	0.151057	0.200822	0.152225	0.154077	0.166988	0.140288	0.148226	0.160135	0.171047	0.147682	0.140491	0.144923	0.162317	0.147248	0.172713	0.145101	0.156284	0.140877	0.160995	0.162498	0.157889	0.158108	0.164555	0.150597	0.146653	0.158183	0.146683	0.16306	0.142676	0.146234	0.157816	0.147117	0.145346	0.154628	0.157912	0.151147	0.140648	0.155224	0.148609
0	cerebral cortex _ neuronal cells	ENSG00000075043	0.147794	0.152058	0.12109	0.151437	0.0972162	0.156801	0.133755	0.155847	0.119533	0.134852	0.156987	0.12583	0.167491	0.116498	0.122991	0.167764	0.133485	0.140539	0.121217	0.127116	0.163655	0.121033	0.162289	0.114294	0.142512	0.115639	0.142762	0.150315	0.143492	0.15573	0.160541	0.131312	0.115193	0.147421	0.125177	0.156099	0.11757	0.123414	0.147391	0.126623	0.134343	0.147884	0.152926	0.139281	0.109118	0.145408	0.121602
0	cerebral cortex _ neuronal cells	ENSG00000119013	0.156033	0.145499	0.115183	0.12827	0.0949817	0.136783	0.128691	0.15642	0.114678	0.144492	0.118662	0.145448	0.152108	0.110184	0.125004	0.177195	0.121759	0.134374	0.131609	0.119554	0.15743	0.0968507	0.14877	0.117447	0.13815	0.10236	0.137258	0.146004	0.148001	0.152074	0.154572	0.127884	0.117507	0.137645	0.111849	0.136893	0.103698	0.112321	0.139221	0.112444	0.120897	0.135564	0.150736	0.139968	0.107032	0.140499	0.121789
1	cerebral cortex _ neuronal cells	ENSG00000066248	0.154757	0.164816	0.129875	0.152168	0.0950517	0.155445	0.132548	0.160587	0.124015	0.139406	0.12997	0.142062	0.158944	0.128261	0.132716	0.174256	0.134801	0.139676	0.136829	0.134717	0.169236	0.099715	0.168043	0.114579	0.155619	0.116256	0.15353	0.156944	0.154881	0.16445	0.165266	0.143524	0.123676	0.153902	0.124442	0.153433	0.120837	0.122682	0.150634	0.134401	0.133114	0.148417	0.157442	0.140951	0.113715	0.156446	0.125384
0	cerebral cortex _ neuronal cells	ENSG00000115286	0.165573	0.163761	0.14782	0.151014	0.115098	0.156697	0.150394	0.167281	0.136825	0.231958	0.234593	0.198928	0.193719	0.139872	0.163552	0.239556	0.232308	0.159928	0.125024	0.148932	0.171009	0.196661	0.168909	0.136309	0.160898	0.132107	0.165634	0.163184	0.152145	0.165284	0.152827	0.15126	0.133673	0.239206	0.124963	0.155339	0.140818	0.14333	0.159682	0.143969	0.141745	0.151137	0.160278	0.113144	0.124385	0.152661	0.199462
1	cerebral cortex _ neuronal cells	ENSG00000059915	0.192309	0.19921	0.185999	0.193001	0.16893	0.194383	0.1801	0.196566	0.187864	0.202144	0.194468	0.194268	0.205811	0.168982	0.189422	0.206903	0.197147	0.189583	0.185266	0.175208	0.198998	0.180445	0.201771	0.173549	0.196691	0.171717	0.196484	0.199362	0.190828	0.201929	0.203707	0.182739	0.184187	0.199196	0.184013	0.202168	0.178498	0.173983	0.19444	0.176464	0.18741	0.190416	0.192128	0.183941	0.17336	0.187951	0.182447
0	cerebellum _ Purkinje cells	ENSG00000131097	0.217842	0.223276	0.170062	0.217842	0.164853	0.207199	0.207199	0.260414	0.175496	0.292343	0.207199	0.175496	0.356427	0.196556	0.186139	0.319063	0.23392	0.20199	0.132698	0.185913	0.223276	0.17527	0.223276	0.175496	0.207199	0.180704	0.20199	0.207199	0.212407	0.207199	0.228485	0.260414	0.175496	0.249997	0.164853	0.217842	0.164627	0.228485	0.207199	0.228711	0.180704	0.186139	0.265622	0.217842	0.180704	0.20199	0.2817
0	cerebral cortex _ neuronal cells	ENSG00000140006	0.180402	0.176733	0.141184	0.165583	0.124488	0.175175	0.163991	0.195037	0.150066	0.196648	0.167707	0.152551	0.219797	0.143418	0.157173	0.220974	0.163195	0.169837	0.144534	0.150218	0.183584	0.141814	0.189692	0.146492	0.173526	0.143728	0.169641	0.182442	0.172076	0.185882	0.194883	0.185853	0.147943	0.186656	0.139677	0.185082	0.135679	0.174549	0.168875	0.163203	0.155165	0.15811	0.191737	0.170237	0.144302	0.177056	0.186708
0	cerebellum _ Purkinje cells	ENSG00000095777	0.195309	0.195581	0.151265	0.196339	0.143137	0.185364	0.177637	0.220151	0.156431	0.237624	0.180213	0.160036	0.270638	0.17104	0.163285	0.251605	0.192391	0.179554	0.135838	0.164186	0.200475	0.154241	0.201247	0.154113	0.183046	0.15271	0.179297	0.190772	0.191688	0.193348	0.208344	0.211652	0.153855	0.209305	0.155242	0.199172	0.148417	0.185422	0.186136	0.194566	0.159407	0.165603	0.22493	0.185522	0.158892	0.1811	0.221755
1	cerebellum _ Purkinje cells	ENSG00000164405	0.171752	0.168179	0.125088	0.157631	0.119525	0.158291	0.154777	0.187078	0.128916	0.196196	0.151797	0.131587	0.233953	0.142406	0.136333	0.221231	0.159871	0.14681	0.11243	0.138708	0.173071	0.124958	0.171714	0.126737	0.150728	0.126319	0.150261	0.156155	0.167186	0.158558	0.174319	0.182059	0.128916	0.172085	0.127622	0.167929	0.123193	0.164886	0.151776	0.161505	0.138859	0.137752	0.186168	0.166122	0.133945	0.151083	0.18987
0	cerebral cortex _ neuronal cells	ENSG00000143412	0.143098	0.143548	0.113714	0.125051	0.095725	0.140007	0.122782	0.128778	0.104884	0.155429	0.133183	0.131017	0.134287	0.100421	0.119387	0.179383	0.118316	0.114972	0.11884	0.118008	0.149059	0.103241	0.14742	0.101729	0.129293	0.0990953	0.127568	0.142604	0.13222	0.145339	0.158799	0.126744	0.10098	0.153724	0.11125	0.150485	0.112645	0.121995	0.128754	0.11412	0.106649	0.119042	0.148387	0.12551	0.100311	0.135132	0.111995
1	cerebellum _ Purkinje cells	ENSG00000008300	0.139757	0.124453	0.103465	0.114335	0.0852232	0.1181	0.0983916	0.12156	0.0957056	0.105823	0.0997162	0.105312	0.15089	0.0943062	0.0995871	0.122794	0.106379	0.108217	0.105589	0.10299	0.122093	0.0836674	0.123838	0.09443	0.115878	0.0874271	0.110659	0.120242	0.117385	0.11956	0.1272	0.111343	0.0931829	0.113074	0.100735	0.118178	0.0981226	0.108137	0.115549	0.104361	0.0941249	0.110897	0.116354	0.108671	0.09519	0.119609	0.0999094
0	cerebral cortex _ neuronal cells	ENSG00000133872	0.146146	0.143671	0.116297	0.130712	0.104186	0.143243	0.124246	0.149252	0.116121	0.149031	0.124996	0.13366	0.146598	0.117968	0.12676	0.161015	0.124852	0.134682	0.116176	0.123869	0.151341	0.12756	0.153702	0.115279	0.133593	0.113187	0.138616	0.146831	0.136102	0.134189	0.152894	0.133519	0.113152	0.148779	0.122305	0.14779	0.116877	0.134731	0.145215	0.125513	0.12434	0.126786	0.140897	0.132591	0.110766	0.137479	0.124244
1	hippocampus _ neuronal cells	ENSG00000110076	0.241822	0.244725	0.219883	0.235754	0.195566	0.236811	0.222856	0.245504	0.220773	0.268359	0.240142	0.276568	0.274085	0.215543	0.221956	0.276345	0.233089	0.227649	0.224008	0.220138	0.250339	0.218125	0.243951	0.212016	0.235488	0.206516	0.237232	0.244	0.238946	0.243455	0.249693	0.222763	0.216773	0.282976	0.221231	0.245595	0.21168	0.21969	0.235416	0.217408	0.224758	0.229994	0.242349	0.229691	0.217836	0.233066	0.215669
0	cerebral cortex _ neuronal cells	ENSG00000105982	0.158901	0.147276	0.122726	0.142683	0.0997523	0.142829	0.126956	0.15661	0.132758	0.165488	0.139349	0.138973	0.170377	0.125412	0.137693	0.181883	0.132676	0.138419	0.131753	0.132077	0.155966	0.125403	0.155503	0.117357	0.148335	0.115802	0.147316	0.151244	0.141123	0.157132	0.160477	0.132724	0.122901	0.171445	0.130683	0.156742	0.113959	0.126453	0.137799	0.126377	0.126837	0.134682	0.154248	0.134067	0.113614	0.143976	0.126866
1	cerebral cortex _ neuronal cells	ENSG00000136531	0.129018	0.130721	0.11743	0.141782	0.11029	0.133393	0.122612	0.103001	0.124817	0.186658	0.172792	0.189436	0.150165	0.133018	0.13617	0.233158	0.133236	0.0887827	0.123117	0.118142	0.141562	0.113941	0.134661	0.114002	0.130481	0.110799	0.133388	0.139805	0.145032	0.139604	0.142543	0.124361	0.120423	0.196083	0.12065	0.137634	0.118622	0.109556	0.137211	0.115905	0.128333	0.13543	0.128902	0.126779	0.116961	0.129716	0.115979
0	caudate _ neuronal cells	ENSG00000112308	0.160715	0.160715	0.125001	0.142858	0.0892862	0.178572	0.142858	0.160715	0.107144	0.214287	0.125001	0.125001	0.178572	0.0892862	0.160715	0.19643	0.125001	0.160715	0.125001	0.142858	0.178572	0.142858	0.178572	0.0892862	0.125001	0.107144	0.142858	0.178572	0.125001	0.160715	0.19643	0.160715	0.0892862	0.19643	0.142858	0.178572	0.107144	0.125001	0.125001	0.107144	0.125001	0.125001	0.178572	0.142858	0.107144	0.142858	0.125001
1	caudate _ neuronal cells	ENSG00000169019	0.24509	0.247057	0.180933	0.240822	0.151989	0.240128	0.224314	0.254608	0.193816	0.271215	0.194953	0.213029	0.267988	0.174887	0.204537	0.253396	0.157631	0.235459	0.205816	0.214284	0.259263	0.204047	0.257295	0.169327	0.235676	0.170201	0.239867	0.262395	0.217066	0.254902	0.258242	0.251759	0.173613	0.267544	0.198448	0.246765	0.17157	0.200646	0.239181	0.206763	0.18537	0.207484	0.266014	0.217154	0.16764	0.249547	0.229613
0	caudate _ neuronal cells	ENSG00000277033	0.110466	0.11628	0.104652	0.133722	0.104652	0.122094	0.110466	0.127908	0.127908	0.180234	0.110466	0.162792	0.14535	0.104652	0.122094	0.156978	0.110466	0.098838	0.110466	0.11628	0.11628	0.127908	0.11628	0.098838	0.110466	0.098838	0.127908	0.127908	0.11628	0.110466	0.11628	0.110466	0.098838	0.151164	0.110466	0.110466	0.110466	0.098838	0.098838	0.110466	0.098838	0.122094	0.133722	0.110466	0.098838	0.11628	0.098838
0	caudate _ neuronal cells	ENSG00000127415	0.110466	0.11628	0.104652	0.133722	0.104652	0.122094	0.110466	0.127908	0.127908	0.180234	0.110466	0.162792	0.14535	0.104652	0.122094	0.156978	0.110466	0.098838	0.110466	0.11628	0.11628	0.127908	0.11628	0.098838	0.110466	0.098838	0.127908	0.127908	0.11628	0.110466	0.11628	0.110466	0.098838	0.151164	0.110466	0.110466	0.110466	0.098838	0.098838	0.110466	0.098838	0.122094	0.133722	0.110466	0.098838	0.11628	0.098838
0	cerebral cortex _ neuronal cells	ENSG00000284900	0.147307	0.154605	0.130973	0.147236	0.10869	0.150593	0.134597	0.153968	0.121477	0.154403	0.12338	0.143462	0.151216	0.121341	0.125769	0.16316	0.11968	0.128684	0.132238	0.134372	0.157769	0.12482	0.158273	0.120141	0.142812	0.114868	0.144851	0.152109	0.147657	0.15508	0.157769	0.131201	0.111213	0.155904	0.126052	0.149658	0.11763	0.120952	0.141373	0.126562	0.12723	0.140809	0.151013	0.139328	0.118735	0.145467	0.12709
0	caudate _ neuronal cells	ENSG00000188010	0.125409	0.123564	0.10642	0.129727	0.102765	0.128299	0.112982	0.128647	0.112565	0.154445	0.10823	0.13878	0.139196	0.104227	0.11441	0.142086	0.106403	0.108995	0.105672	0.112234	0.133068	0.118048	0.134895	0.104244	0.122485	0.102051	0.129744	0.131572	0.118447	0.120658	0.12795	0.112616	0.0994925	0.140641	0.110789	0.133816	0.110789	0.117037	0.11192	0.112616	0.105341	0.126471	0.128631	0.105306	0.099858	0.127585	0.104244
1	cerebral cortex _ neuronal cells	ENSG00000183873	0.211046	0.217468	0.189213	0.20307	0.167155	0.215482	0.202067	0.218587	0.186388	0.216921	0.204157	0.199446	0.226619	0.186217	0.192747	0.232921	0.203676	0.196675	0.194127	0.189412	0.220468	0.176576	0.221827	0.180311	0.207141	0.170684	0.203246	0.215971	0.20817	0.220949	0.22969	0.210452	0.18242	0.214539	0.189646	0.225613	0.178128	0.186503	0.210322	0.191604	0.188183	0.197214	0.220006	0.198026	0.179971	0.208341	0.195162
0	cerebral cortex _ neuronal cells	ENSG00000277564	0.138252	0.133912	0.115468	0.133719	0.097814	0.127245	0.120123	0.137754	0.113778	0.134318	0.120374	0.129213	0.132787	0.108256	0.118785	0.146203	0.103479	0.121508	0.118183	0.113658	0.139675	0.104129	0.140874	0.113673	0.133343	0.111149	0.130712	0.1367	0.128815	0.138064	0.141807	0.122082	0.110654	0.134454	0.122822	0.142021	0.10707	0.113073	0.132762	0.119909	0.119639	0.125392	0.135884	0.123463	0.109692	0.129779	0.119464
0	cerebral cortex _ neuronal cells	ENSG00000189042	0.158133	0.158614	0.128522	0.154491	0.12037	0.146324	0.137203	0.167007	0.142896	0.174855	0.139343	0.162614	0.165659	0.120305	0.138544	0.175812	0.126993	0.137278	0.142032	0.125029	0.159447	0.130967	0.163695	0.133151	0.155651	0.118083	0.15264	0.163669	0.152888	0.161982	0.164438	0.141207	0.127534	0.158198	0.134162	0.163976	0.136358	0.135803	0.156267	0.132457	0.140978	0.145266	0.171682	0.13833	0.123148	0.137109	0.130358
1	cerebral cortex _ neuronal cells	ENSG00000164929	0.167549	0.159425	0.131452	0.170518	0.11757	0.157493	0.144646	0.152117	0.140084	0.163926	0.143172	0.146595	0.177005	0.142227	0.144415	0.177273	0.134118	0.145599	0.136531	0.136026	0.169535	0.131309	0.16434	0.127899	0.158282	0.117469	0.15407	0.16417	0.155871	0.166231	0.17442	0.143285	0.133993	0.161612	0.137905	0.165018	0.121298	0.134387	0.16223	0.148357	0.156041	0.156579	0.160797	0.153631	0.125051	0.153851	0.136155
0	cerebral cortex _ neuronal cells	ENSG00000119125	0.198127	0.213251	0.18337	0.191956	0.146353	0.210054	0.194167	0.205928	0.178385	0.21904	0.219267	0.201277	0.224778	0.173636	0.191491	0.246503	0.207843	0.188571	0.180706	0.179767	0.210037	0.175717	0.219437	0.16974	0.202811	0.154739	0.190328	0.209232	0.198729	0.216442	0.221046	0.19049	0.180882	0.221874	0.174938	0.21289	0.162391	0.17701	0.204569	0.179859	0.174129	0.189353	0.21512	0.187608	0.169203	0.197381	0.183351
0	cerebral cortex _ neuronal cells	ENSG00000055163	0.188934	0.194229	0.171958	0.189782	0.113732	0.182196	0.166476	0.182483	0.1582	0.162742	0.15551	0.169117	0.182605	0.13748	0.157818	0.206514	0.150673	0.158187	0.15503	0.156421	0.195186	0.125129	0.196617	0.140462	0.182314	0.133971	0.183311	0.176136	0.16928	0.201786	0.198923	0.180687	0.151143	0.191351	0.154091	0.193169	0.130912	0.150696	0.195463	0.14665	0.175979	0.185082	0.184054	0.160169	0.145394	0.184042	0.163688
0	cerebral cortex _ neuronal cells	ENSG00000123338	0.136813	0.131066	0.137389	0.151985	0.102683	0.133136	0.125207	0.126237	0.126874	0.132622	0.115955	0.130146	0.12647	0.10544	0.137965	0.153651	0.0921078	0.12348	0.11245	0.116703	0.13348	0.0579164	0.134399	0.102279	0.122217	0.0976831	0.129227	0.128308	0.117046	0.136813	0.137732	0.123137	0.120612	0.143308	0.123712	0.12957	0.0986023	0.105612	0.139227	0.11946	0.137046	0.142561	0.126813	0.120379	0.10136	0.13348	0.118541
0	cerebellum _ Purkinje cells	ENSG00000181790	0.205762	0.233917	0.17447	0.199274	0.154347	0.227106	0.209788	0.235318	0.18968	0.224757	0.21445	0.204645	0.243748	0.182187	0.189227	0.238548	0.220886	0.211441	0.179342	0.18583	0.215552	0.166818	0.21736	0.171541	0.221776	0.157342	0.213996	0.215749	0.208903	0.222214	0.225536	0.233033	0.181829	0.222586	0.175663	0.227595	0.165393	0.186386	0.20646	0.197072	0.172841	0.187364	0.235588	0.189665	0.168255	0.208819	0.19337
1	cerebellum _ Purkinje cells	ENSG00000117114	0.221556	0.251698	0.197261	0.221581	0.175649	0.231383	0.217108	0.233903	0.206048	0.229301	0.22554	0.231644	0.25838	0.202743	0.20396	0.240855	0.226021	0.199897	0.198437	0.22643	0.246658	0.205288	0.248483	0.198918	0.227558	0.19366	0.22734	0.240489	0.242449	0.234183	0.237138	0.221684	0.199287	0.22847	0.204633	0.243025	0.187013	0.204327	0.237792	0.195007	0.208104	0.215691	0.235424	0.208281	0.186964	0.222949	0.197983
1	cerebellum _ Purkinje cells	ENSG00000161681	0.247373	0.327722	0.205562	0.270321	0.156533	0.304355	0.260471	0.314941	0.228416	0.253771	0.256785	0.230973	0.337716	0.239487	0.213216	0.285287	0.256281	0.250026	0.223917	0.240443	0.323658	0.215398	0.318314	0.215782	0.296653	0.208016	0.283144	0.307807	0.307806	0.314536	0.27423	0.217112	0.191874	0.234841	0.188251	0.293534	0.20625	0.207197	0.284368	0.191379	0.207992	0.245175	0.318653	0.241616	0.185483	0.3073	0.204543
0	cerebral cortex _ neuronal cells	ENSG00000198929	0.151992	0.145524	0.125485	0.138558	0.127348	0.14163	0.151822	0.153579	0.149881	0.166144	0.162565	0.167001	0.164757	0.121917	0.157656	0.181684	0.164484	0.14149	0.128775	0.126467	0.149238	0.150139	0.154678	0.124556	0.142891	0.120949	0.143016	0.150034	0.134829	0.152665	0.153948	0.142211	0.146453	0.172111	0.134644	0.150317	0.123215	0.131288	0.142527	0.126441	0.130287	0.135929	0.151091	0.137262	0.125816	0.137958	0.129667
1	cerebellum _ cells in molecular layer	ENSG00000132535	0.203606	0.226177	0.177321	0.180563	0.134456	0.217521	0.193016	0.22719	0.162785	0.209748	0.244281	0.255623	0.2337	0.186227	0.180096	0.236317	0.212402	0.206319	0.189546	0.178696	0.227803	0.171734	0.226268	0.171108	0.211243	0.155291	0.204334	0.221653	0.217359	0.228059	0.226846	0.182793	0.161087	0.24223	0.170561	0.222147	0.146793	0.1645	0.207048	0.166519	0.169884	0.187072	0.229739	0.210059	0.168986	0.214917	0.174851
0	cerebral cortex _ endothelial cells	ENSG00000185070	0.375	0.375	0.125	0.375	0.125	0.375	0.375	0.375	0.25	0.375	0.25	0.375	0.375	0.5	0.25	0.125	0.375	0.375	0	0.5	0.375	0.375	0.375	0.375	0.375	0.125	0.125	0.375	0.5	0.5	0.5	0.375	0.375	0.375	0.375	0.375	0.25	0.25	0.375	0.375	0.125	0.25	0.375	0.375	0.375	0.375	0.375
1	cerebral cortex _ neuronal cells	ENSG00000166963	0.158407	0.160722	0.133371	0.149112	0.108413	0.159087	0.14538	0.16587	0.125056	0.152997	0.139094	0.15174	0.170631	0.130924	0.135241	0.184267	0.137554	0.147619	0.145994	0.142455	0.16587	0.129199	0.167935	0.130863	0.156618	0.125515	0.149902	0.16279	0.158544	0.171304	0.166615	0.14539	0.122049	0.164399	0.137962	0.165083	0.124328	0.132623	0.156953	0.13546	0.139332	0.144445	0.163787	0.15082	0.128866	0.155477	0.13374
1	cerebellum _ Purkinje cells	ENSG00000273079	0.182904	0.188973	0.15708	0.170751	0.12377	0.178644	0.163606	0.190898	0.141139	0.179111	0.188905	0.173866	0.222687	0.152381	0.158834	0.206776	0.168352	0.166848	0.155079	0.160195	0.18831	0.149849	0.19063	0.148393	0.181203	0.13602	0.178041	0.188629	0.173493	0.19613	0.195492	0.16476	0.142469	0.18788	0.153545	0.18822	0.136755	0.152131	0.182445	0.14593	0.155261	0.171865	0.187413	0.163328	0.144143	0.178287	0.162981
1	cerebral cortex _ neuronal cells	ENSG00000183454	0.224799	0.232851	0.197433	0.214751	0.155318	0.225605	0.195537	0.233983	0.179635	0.228698	0.30162	0.229356	0.247903	0.205216	0.233202	0.304154	0.235635	0.201366	0.204634	0.201123	0.234466	0.174777	0.238436	0.187144	0.223209	0.172476	0.214869	0.226857	0.217874	0.266045	0.235095	0.19765	0.194156	0.240015	0.199592	0.230071	0.171244	0.182337	0.226944	0.184317	0.177662	0.213319	0.238085	0.208903	0.187908	0.217238	0.201584
0	cerebral cortex _ neuronal cells	ENSG00000161509	0.212881	0.235943	0.184759	0.203427	0.147011	0.22712	0.208117	0.229702	0.180484	0.210488	0.239926	0.212526	0.237105	0.188092	0.193434	0.253865	0.222622	0.208601	0.196921	0.194999	0.229689	0.178969	0.232022	0.177381	0.216009	0.166618	0.211913	0.226211	0.215882	0.238456	0.234099	0.203132	0.179855	0.223892	0.183875	0.222309	0.168897	0.187611	0.216932	0.179033	0.176683	0.191729	0.238285	0.193573	0.181947	0.215385	0.181723
1	cerebral cortex _ neuronal cells	ENSG00000176884	0.232565	0.236369	0.197265	0.221747	0.15121	0.233371	0.192871	0.240653	0.172395	0.237674	0.255116	0.230667	0.247238	0.185711	0.219876	0.272037	0.220606	0.197799	0.2092	0.208271	0.240581	0.197673	0.243436	0.186357	0.229202	0.167174	0.216333	0.225981	0.227482	0.252195	0.245573	0.191982	0.200037	0.244563	0.20662	0.238336	0.170049	0.181546	0.227766	0.180958	0.198571	0.219336	0.242692	0.214101	0.183303	0.22618	0.208146
0	cerebral cortex _ neuronal cells	ENSG00000119878	0.185898	0.200672	0.17118	0.183297	0.134655	0.198069	0.179428	0.186893	0.158935	0.198781	0.203496	0.189008	0.207435	0.16279	0.17946	0.227844	0.191734	0.180473	0.17634	0.167925	0.197923	0.162882	0.208324	0.161433	0.192318	0.14641	0.182155	0.194837	0.187326	0.206518	0.208661	0.164633	0.165103	0.205185	0.164403	0.197851	0.152132	0.162669	0.199132	0.165373	0.165349	0.176478	0.199629	0.175289	0.156471	0.186945	0.16724
1	cerebral cortex _ neuronal cells	ENSG00000169760	0.19959	0.178189	0.161223	0.186592	0.148111	0.190476	0.17909	0.171162	0.174371	0.21062	0.213796	0.188244	0.20814	0.163444	0.199507	0.24575	0.191658	0.186545	0.162156	0.156337	0.18763	0.1557	0.206083	0.161855	0.184375	0.149708	0.176744	0.207939	0.183677	0.194817	0.218663	0.177599	0.193268	0.232332	0.162112	0.196983	0.157165	0.161952	0.185658	0.163855	0.176711	0.185996	0.203358	0.176969	0.16132	0.180203	0.187991
0	cerebral cortex _ neuronal cells	ENSG00000090097	0.0827366	0.0781723	0.0614598	0.0766941	0.0567301	0.0841115	0.0780485	0.0820506	0.0744246	0.0903841	0.064607	0.0836707	0.0879642	0.0544506	0.0769242	0.0923743	0.0579388	0.0771676	0.0719796	0.0537178	0.0825501	0.0540858	0.0863985	0.0667802	0.0809837	0.0685646	0.0832336	0.0841112	0.0787364	0.0830197	0.0866768	0.0642938	0.0709308	0.0859377	0.0727013	0.0838014	0.0707008	0.0636497	0.078059	0.0695295	0.0759222	0.0702409	0.0847999	0.0753519	0.0632533	0.0686463	0.064532
0	cerebral cortex _ neuronal cells	ENSG00000106479	0.159898	0.160401	0.14858	0.15512	0.15185	0.159144	0.159144	0.161408	0.155371	0.161156	0.15512	0.158641	0.161156	0.153359	0.159647	0.163923	0.156629	0.15512	0.155874	0.158892	0.159898	0.154868	0.159898	0.155371	0.159898	0.152102	0.158138	0.159144	0.159395	0.162917	0.162917	0.157635	0.156629	0.16015	0.157132	0.161911	0.151599	0.153108	0.159395	0.158389	0.153108	0.156629	0.158641	0.157886	0.154114	0.158389	0.154365
0	cerebral cortex _ neuronal cells	ENSG00000157890	0.129288	0.130169	0.113868	0.123119	0.109356	0.12943	0.125044	0.133391	0.122828	0.137337	0.122388	0.131474	0.135875	0.111997	0.131772	0.142909	0.125029	0.120926	0.122246	0.126066	0.13075	0.125602	0.129288	0.122828	0.13075	0.111258	0.127669	0.130892	0.128408	0.140418	0.13457	0.122403	0.123566	0.136307	0.124447	0.137195	0.108916	0.114481	0.13718	0.126647	0.123252	0.130876	0.134398	0.125767	0.119165	0.126647	0.121067
0	cerebral cortex _ neuronal cells	ENSG00000132821	0.154722	0.170631	0.158072	0.172909	0.110483	0.166611	0.144665	0.15874	0.161918	0.116523	0.142508	0.185397	0.181801	0.136374	0.164795	0.189362	0.135608	0.162064	0.140603	0.142627	0.174365	0.0860802	0.173506	0.154035	0.167593	0.136241	0.176289	0.180431	0.150932	0.172339	0.175266	0.144556	0.15304	0.183704	0.161644	0.173926	0.14991	0.120854	0.149445	0.160283	0.157941	0.170677	0.161783	0.145987	0.137971	0.168494	0.157653
0	cerebral cortex _ neuronal cells	ENSG00000198692	0.148389	0.142485	0.114699	0.142257	0.0919623	0.138561	0.119935	0.135784	0.11134	0.130516	0.117281	0.122852	0.130024	0.105555	0.116246	0.150228	0.105298	0.132189	0.12053	0.114411	0.146004	0.103212	0.146551	0.110541	0.139789	0.102633	0.141955	0.143593	0.142728	0.150139	0.146192	0.123747	0.10553	0.133277	0.11995	0.147248	0.0953286	0.110119	0.129163	0.118811	0.125524	0.124635	0.135478	0.131737	0.108388	0.13515	0.113215
0	caudate _ neuronal cells	ENSG00000170291	0.140261	0.138423	0.111681	0.132825	0.0876353	0.129035	0.123785	0.146347	0.123558	0.173092	0.11066	0.159684	0.149924	0.104725	0.125291	0.168347	0.105364	0.125511	0.118513	0.115357	0.147574	0.106496	0.150821	0.105572	0.129146	0.103324	0.136323	0.147392	0.125681	0.130915	0.144527	0.126942	0.111449	0.159062	0.110011	0.143892	0.102372	0.123508	0.139277	0.116191	0.115219	0.133041	0.151423	0.120657	0.103797	0.135016	0.121969
1	cerebellum _ Purkinje cells	ENSG00000126583	0.184614	0.187354	0.157012	0.174907	0.127347	0.171516	0.154903	0.193291	0.139892	0.179822	0.166097	0.161795	0.207123	0.144663	0.14746	0.196234	0.167928	0.165395	0.1448	0.150295	0.189871	0.140038	0.187214	0.141801	0.177743	0.137484	0.178286	0.185857	0.173204	0.191891	0.194679	0.158447	0.137828	0.1813	0.159938	0.191669	0.14321	0.145258	0.180224	0.152859	0.159545	0.178397	0.180197	0.162955	0.143235	0.175509	0.160419
0	caudate _ neuronal cells	ENSG00000137880	0.0617663	0.058825	0.0558838	0.0617663	0.0500012	0.0617663	0.0617663	0.0617663	0.0647075	0.0676487	0.058825	0.058825	0.0617663	0.04706	0.0558838	0.0647075	0.058825	0.0558838	0.058825	0.0323538	0.058825	0.035295	0.058825	0.0529425	0.058825	0.0529425	0.058825	0.058825	0.058825	0.0617663	0.058825	0.0529425	0.0617663	0.0676487	0.058825	0.058825	0.058825	0.0529425	0.0647075	0.0500012	0.0647075	0.0676487	0.0617663	0.0529425	0.0529425	0.0500012	0.0558838
1	cerebellum _ Purkinje cells	ENSG00000136928	0.193662	0.200891	0.166418	0.191128	0.134277	0.191768	0.168272	0.194929	0.159763	0.201165	0.191951	0.182261	0.221394	0.165558	0.160618	0.215217	0.186651	0.18982	0.164044	0.168177	0.20401	0.173875	0.204244	0.161799	0.191279	0.152045	0.180279	0.196447	0.187911	0.207683	0.207659	0.166515	0.165541	0.200558	0.172994	0.199741	0.156459	0.165743	0.198381	0.172599	0.164429	0.173887	0.193994	0.180356	0.157685	0.183173	0.169701
1	cerebral cortex _ neuronal cells	ENSG00000171132	0.193534	0.196158	0.157854	0.188726	0.125975	0.174129	0.157001	0.194723	0.145947	0.189339	0.167113	0.160216	0.185984	0.147024	0.150348	0.210491	0.175071	0.163952	0.155124	0.1492	0.200062	0.150952	0.195424	0.140889	0.178886	0.135998	0.175579	0.192224	0.179528	0.196039	0.201918	0.162704	0.143742	0.180743	0.156715	0.205881	0.143252	0.14612	0.185532	0.153638	0.163579	0.176335	0.187046	0.166869	0.142723	0.178288	0.158729
0	cerebral cortex _ neuronal cells	ENSG00000176697	0.164205	0.162406	0.129498	0.156031	0.109852	0.154569	0.129137	0.168652	0.137279	0.172019	0.137202	0.146357	0.157804	0.127341	0.134733	0.182352	0.147055	0.150317	0.142846	0.137525	0.171517	0.121319	0.169236	0.124883	0.166275	0.118474	0.162179	0.16668	0.162995	0.169465	0.175518	0.143855	0.131803	0.170706	0.141339	0.168691	0.119313	0.133075	0.150593	0.12588	0.139783	0.144983	0.160029	0.152011	0.122582	0.151364	0.14221
0	cerebral cortex _ neuronal cells	ENSG00000173674	0.131424	0.136279	0.109688	0.126217	0.0856575	0.132961	0.113204	0.136201	0.103153	0.118822	0.103859	0.118384	0.128433	0.0981352	0.107512	0.141842	0.0968739	0.122024	0.112623	0.10556	0.137023	0.0950814	0.141286	0.101808	0.131674	0.0906285	0.132923	0.135615	0.130421	0.140188	0.139321	0.111392	0.100239	0.126815	0.106712	0.132158	0.106633	0.113184	0.125498	0.108142	0.121111	0.122771	0.133745	0.125398	0.0965793	0.131639	0.110865
0	cerebral cortex _ neuronal cells	ENSG00000120253	0.14989	0.130056	0.130244	0.15083	0.1108	0.145287	0.127773	0.165369	0.118443	0.164874	0.126978	0.14901	0.165921	0.104306	0.12663	0.175787	0.0988416	0.135218	0.145607	0.121928	0.151286	0.134547	0.154516	0.127475	0.148699	0.102295	0.142057	0.165493	0.144604	0.152854	0.15542	0.137726	0.108545	0.155623	0.119973	0.15362	0.11116	0.109643	0.133544	0.10937	0.13528	0.139621	0.166631	0.136839	0.116311	0.137524	0.13628
1	cerebral cortex _ neuronal cells	ENSG00000166501	0.18	0.184124	0.166289	0.176518	0.123014	0.166056	0.149275	0.187215	0.137837	0.183428	0.174347	0.165838	0.187205	0.139933	0.141432	0.200879	0.167929	0.162364	0.138795	0.149579	0.189085	0.135689	0.18833	0.140283	0.175663	0.131687	0.173952	0.184223	0.167891	0.189784	0.190606	0.154681	0.136419	0.186115	0.15375	0.184365	0.137587	0.140562	0.174111	0.148602	0.166263	0.198571	0.176923	0.16031	0.139712	0.172065	0.15523
1	cerebral cortex _ neuronal cells	ENSG00000127152	0.193133	0.181981	0.164439	0.18986	0.139288	0.186177	0.155554	0.192925	0.156026	0.172559	0.156597	0.171061	0.177325	0.142137	0.159277	0.200259	0.115009	0.177172	0.172052	0.148479	0.198851	0.14804	0.19171	0.160782	0.18278	0.148801	0.176434	0.182015	0.192961	0.189168	0.192615	0.170274	0.153183	0.180074	0.160204	0.188321	0.133899	0.141059	0.166506	0.164956	0.167139	0.17807	0.194274	0.176505	0.15444	0.176378	0.157587
0	cerebral cortex _ neuronal cells	ENSG00000245848	0.174905	0.167834	0.137316	0.171898	0.114326	0.158308	0.133497	0.174277	0.133778	0.156397	0.147271	0.150787	0.163614	0.12743	0.135742	0.181733	0.116361	0.161139	0.148013	0.132082	0.179317	0.121791	0.175489	0.138834	0.160733	0.12821	0.154708	0.170916	0.165838	0.174515	0.18023	0.142816	0.133224	0.157079	0.144122	0.169681	0.121521	0.130639	0.159428	0.143818	0.14194	0.149688	0.165659	0.153395	0.134649	0.159721	0.143972
1	cerebellum _ Purkinje cells	ENSG00000163531	0.160088	0.145857	0.128178	0.140246	0.101199	0.151017	0.12626	0.163342	0.124898	0.124214	0.123997	0.126935	0.172172	0.128181	0.120129	0.154694	0.155862	0.130914	0.126288	0.140091	0.160366	0.137004	0.160759	0.118285	0.140601	0.118425	0.144193	0.156111	0.134461	0.149486	0.145766	0.153126	0.125797	0.136386	0.121372	0.152892	0.118447	0.140776	0.153869	0.123929	0.131013	0.133041	0.147644	0.116167	0.118951	0.142277	0.138509
1	cerebral cortex _ neuronal cells	ENSG00000099822	0.236184	0.226946	0.213066	0.222218	0.180187	0.233426	0.222677	0.240433	0.238809	0.249892	0.28177	0.281165	0.259535	0.2057	0.243723	0.298608	0.269195	0.223701	0.218216	0.222013	0.240526	0.180447	0.241572	0.202506	0.230861	0.210067	0.231431	0.237565	0.220358	0.240262	0.24194	0.230364	0.203532	0.221305	0.220635	0.238774	0.201128	0.218632	0.228021	0.220312	0.183499	0.219037	0.238634	0.213599	0.202968	0.220471	0.210785
0	cerebral cortex _ neuronal cells	ENSG00000284588	0.175615	0.17608	0.165708	0.175158	0.145991	0.172982	0.165506	0.181481	0.159526	0.170186	0.168154	0.168404	0.177869	0.161915	0.163719	0.183556	0.162773	0.168862	0.156392	0.164397	0.179206	0.161322	0.181581	0.159605	0.175408	0.157402	0.172768	0.178312	0.170743	0.180186	0.183184	0.1702	0.15919	0.175416	0.163175	0.177983	0.155441	0.160049	0.178928	0.163231	0.172648	0.173398	0.178748	0.167331	0.159791	0.17352	0.168362
0	cerebral cortex _ neuronal cells	ENSG00000138622	0.222057	0.211983	0.205758	0.209653	0.183917	0.220407	0.214766	0.223611	0.270706	0.276934	0.344024	0.344011	0.28047	0.199571	0.273138	0.353515	0.333424	0.213928	0.214052	0.213723	0.223388	0.140693	0.223485	0.198976	0.21819	0.208676	0.219625	0.221864	0.208801	0.22342	0.222969	0.219435	0.200121	0.208367	0.214163	0.222702	0.198821	0.213018	0.213234	0.213105	0.137609	0.208148	0.222978	0.205285	0.2002	0.208131	0.203689
0	cerebral cortex _ neuronal cells	ENSG00000112218	0.168077	0.166126	0.149871	0.161575	0.116061	0.1632	0.144995	0.171653	0.131015	0.148246	0.14597	0.142069	0.160924	0.13134	0.139143	0.175879	0.149871	0.138493	0.134916	0.14532	0.172628	0.134916	0.174579	0.129715	0.151171	0.128414	0.159949	0.164501	0.150846	0.168727	0.169377	0.157348	0.132966	0.156698	0.141093	0.171003	0.124188	0.137842	0.174254	0.136542	0.16125	0.159299	0.172303	0.144019	0.12939	0.154097	0.141744
0	cerebral cortex _ neuronal cells	ENSG00000130164	0.153573	0.155275	0.129972	0.152055	0.102317	0.142295	0.128284	0.156457	0.123908	0.143856	0.127619	0.136733	0.143883	0.124804	0.125819	0.159813	0.127389	0.139322	0.133137	0.128022	0.158747	0.116924	0.154912	0.122681	0.150956	0.119845	0.149385	0.151333	0.142196	0.156513	0.153862	0.139039	0.117271	0.14654	0.130642	0.153601	0.111011	0.124928	0.151398	0.126373	0.133713	0.135919	0.154704	0.131204	0.121353	0.14451	0.130207
0	cerebral cortex _ neuronal cells	ENSG00000131724	0.150134	0.15395	0.14583	0.158365	0.104433	0.145781	0.137048	0.154755	0.133047	0.145381	0.144488	0.149587	0.155575	0.133362	0.135431	0.17078	0.140344	0.138514	0.138771	0.144244	0.161809	0.14319	0.164284	0.127194	0.153609	0.117733	0.150688	0.156754	0.13962	0.167425	0.161653	0.152762	0.127399	0.157981	0.138026	0.156453	0.123245	0.132859	0.165791	0.130031	0.157608	0.16353	0.151089	0.137877	0.12623	0.145727	0.135188
0	cerebral cortex _ neuronal cells	ENSG00000172301	0.157664	0.148223	0.120497	0.149588	0.109494	0.146642	0.13681	0.16107	0.122912	0.147041	0.12986	0.141312	0.14652	0.115632	0.130321	0.167463	0.10806	0.134422	0.140709	0.131328	0.162293	0.104076	0.160554	0.128661	0.140084	0.121345	0.13599	0.158955	0.153826	0.161314	0.16463	0.142323	0.130005	0.153071	0.136029	0.156516	0.108195	0.121904	0.137053	0.139158	0.136002	0.142481	0.162018	0.14089	0.11972	0.141763	0.123257
1	cerebral cortex _ neuronal cells	ENSG00000140538	0.197749	0.188438	0.150471	0.177581	0.117085	0.180275	0.157411	0.20197	0.139972	0.193729	0.158575	0.174161	0.187391	0.140065	0.155144	0.2211	0.156392	0.175494	0.151768	0.147667	0.19811	0.160632	0.192659	0.135862	0.183692	0.130954	0.17402	0.192446	0.186284	0.18609	0.20581	0.176326	0.131211	0.198895	0.146199	0.196367	0.129632	0.150357	0.187193	0.142963	0.156731	0.169412	0.199641	0.177256	0.138907	0.187073	0.161392
1	cerebral cortex _ neuronal cells	ENSG00000144619	0.234263	0.233542	0.213181	0.253247	0.194346	0.253544	0.233304	0.252367	0.224153	0.240846	0.226744	0.231915	0.254573	0.209744	0.227648	0.264852	0.202467	0.2248	0.223186	0.211997	0.261571	0.205346	0.251756	0.203898	0.254044	0.201944	0.241525	0.256591	0.231924	0.251398	0.261385	0.223827	0.219145	0.239807	0.215646	0.257482	0.198745	0.229306	0.242895	0.21981	0.249432	0.246256	0.262465	0.236706	0.199924	0.227497	0.216356
0	cerebral cortex _ neuronal cells	ENSG00000149972	0.179246	0.165095	0.132076	0.169812	0.136793	0.169812	0.165095	0.198114	0.155661	0.150944	0.146227	0.160378	0.193397	0.146227	0.160378	0.216982	0.160378	0.155661	0.169812	0.174529	0.179246	0.155661	0.193397	0.146227	0.174529	0.146227	0.174529	0.174529	0.174529	0.183963	0.183963	0.174529	0.136793	0.179246	0.150944	0.165095	0.146227	0.160378	0.146227	0.165095	0.146227	0.160378	0.193397	0.169812	0.132076	0.165095	0.150944
0	cerebral cortex _ neuronal cells	ENSG00000137672	0.209797	0.215309	0.193766	0.21749	0.157796	0.216541	0.197246	0.224949	0.179862	0.221813	0.196068	0.204232	0.226216	0.18275	0.193679	0.232825	0.19191	0.193543	0.189004	0.187779	0.224374	0.167093	0.223008	0.186942	0.20825	0.186997	0.204714	0.22279	0.209663	0.224133	0.22509	0.206696	0.178459	0.223292	0.191234	0.225215	0.176964	0.181874	0.220324	0.202118	0.214279	0.214319	0.222268	0.205079	0.18742	0.214583	0.202998
0	cerebral cortex _ neuronal cells	ENSG00000276045	0.138171	0.142742	0.127237	0.136552	0.120588	0.146879	0.137795	0.150081	0.132748	0.150427	0.130408	0.144039	0.153719	0.133695	0.141465	0.157096	0.132916	0.133991	0.129443	0.137946	0.145276	0.129684	0.145614	0.131871	0.136967	0.13387	0.131857	0.142238	0.135064	0.14656	0.147042	0.140611	0.131523	0.15269	0.134473	0.14701	0.127746	0.128273	0.151269	0.139935	0.142537	0.143841	0.148312	0.131507	0.133992	0.143989	0.138299
0	cerebellum _ Purkinje cells	ENSG00000182795	0.132318	0.13761	0.118943	0.146698	0.0967359	0.133326	0.11392	0.143707	0.113316	0.153671	0.1195	0.135607	0.16282	0.10327	0.116616	0.160916	0.132836	0.122748	0.11507	0.127382	0.1408	0.129951	0.140686	0.103793	0.134555	0.0974179	0.135452	0.144288	0.131797	0.140023	0.143304	0.130082	0.109968	0.139984	0.122694	0.143026	0.116231	0.111017	0.136417	0.107622	0.126469	0.135846	0.141828	0.114079	0.0986318	0.139382	0.111612
1	cerebral cortex _ neuronal cells	ENSG00000130203	0.19104	0.143189	0.122209	0.148556	0.0945148	0.135284	0.120475	0.145713	0.164104	0.181519	0.142636	0.160288	0.173131	0.14553	0.167845	0.197464	0.13708	0.135409	0.12593	0.121502	0.146215	0.116193	0.152548	0.116609	0.142237	0.111027	0.138853	0.144681	0.13553	0.149047	0.150903	0.127804	0.141831	0.189997	0.118429	0.16019	0.107645	0.150589	0.137075	0.119653	0.12413	0.130055	0.142414	0.131245	0.112377	0.135282	0.12445
0	caudate _ neuronal cells	ENSG00000113302	0.106395	0.106395	0.106395	0.106395	0.106395	0.114728	0.114728	0.106395	0.106395	0.123062	0.106395	0.106395	0.123062	0.106395	0.106395	0.123062	0.106395	0.106395	0.106395	0.106395	0.106395	0.106395	0.106395	0.106395	0.106395	0.106395	0.106395	0.114728	0.106395	0.106395	0.106395	0.114728	0.106395	0.123062	0.106395	0.114728	0.106395	0.106395	0.114728	0.106395	0.114728	0.114728	0.106395	0.106395	0.106395	0.106395	0.106395
0	cerebral cortex _ neuronal cells	ENSG00000185129	0.175899	0.173708	0.143669	0.167992	0.121156	0.164377	0.145901	0.183205	0.139641	0.173895	0.149895	0.165319	0.175173	0.12626	0.141534	0.192088	0.132709	0.1631	0.153833	0.137208	0.182221	0.138256	0.184281	0.137493	0.170395	0.134588	0.169368	0.183761	0.168637	0.182525	0.183193	0.151674	0.133095	0.170867	0.144688	0.176835	0.134148	0.139083	0.163544	0.142616	0.149979	0.158269	0.179732	0.155737	0.134466	0.167	0.155974
0	cerebral cortex _ neuronal cells	ENSG00000174804	0.144388	0.149815	0.122505	0.139353	0.111091	0.149307	0.139493	0.153154	0.123918	0.149478	0.14231	0.14455	0.152699	0.125096	0.130431	0.168508	0.132071	0.140831	0.12827	0.13242	0.154092	0.124052	0.159063	0.122107	0.144694	0.11111	0.139677	0.153549	0.139723	0.156233	0.161509	0.136075	0.125109	0.152339	0.127586	0.153395	0.121825	0.132204	0.146871	0.12884	0.132269	0.139823	0.1543	0.133433	0.119574	0.150379	0.131712
1	cerebral cortex _ neuropil	ENSG00000149295	0.258901	0.259065	0.220625	0.237501	0.198629	0.254084	0.238129	0.261273	0.271394	0.242688	0.245904	0.234433	0.241316	0.248917	0.219639	0.255428	0.292782	0.242991	0.222575	0.2252	0.264369	0.218184	0.261941	0.218686	0.252624	0.211574	0.249816	0.252212	0.235373	0.262127	0.267175	0.244225	0.265554	0.247222	0.220944	0.263688	0.213326	0.225617	0.252969	0.226343	0.22112	0.237538	0.252292	0.230368	0.212084	0.251937	0.231415
0	cerebral cortex _ neuronal cells	ENSG00000101850	0.11029	0.109555	0.0952312	0.106668	0.0749566	0.0997029	0.0893187	0.110517	0.091336	0.12191	0.0922622	0.0907881	0.0949834	0.0848969	0.0849214	0.123369	0.10059	0.0929446	0.0961441	0.0938064	0.115275	0.0912874	0.114452	0.0866439	0.103949	0.0805604	0.0998003	0.109193	0.10323	0.112605	0.112622	0.098466	0.0785315	0.116829	0.0896296	0.111796	0.0841361	0.0915933	0.105406	0.091151	0.096613	0.0978478	0.108556	0.101782	0.0819934	0.102772	0.0920953
0	cerebral cortex _ neuronal cells	ENSG00000198932	0.162582	0.163697	0.138982	0.154919	0.114531	0.152822	0.143652	0.178907	0.124535	0.15509	0.140546	0.153485	0.161712	0.133134	0.137115	0.183793	0.143535	0.146969	0.14105	0.140897	0.173302	0.154009	0.16168	0.138265	0.147743	0.128255	0.155053	0.168082	0.160503	0.16163	0.172637	0.131501	0.116775	0.160967	0.134578	0.167994	0.121515	0.121443	0.137676	0.130477	0.124673	0.152541	0.164006	0.138798	0.13764	0.156255	0.138235
0	cerebral cortex _ neuronal cells	ENSG00000168539	0.193979	0.181605	0.139216	0.17787	0.135757	0.180162	0.164725	0.189443	0.159386	0.16143	0.168764	0.168544	0.182848	0.154823	0.176163	0.196568	0.174522	0.159083	0.166863	0.172062	0.191687	0.156879	0.193606	0.153553	0.178757	0.150227	0.166793	0.185807	0.182317	0.192121	0.193852	0.182244	0.16091	0.173973	0.157589	0.187311	0.148543	0.171673	0.172581	0.154819	0.163661	0.169676	0.196384	0.172985	0.153118	0.190143	0.165255
0	cerebral cortex _ neuronal cells	ENSG00000144290	0.153586	0.141894	0.112379	0.140671	0.115449	0.144349	0.133265	0.158795	0.116822	0.154933	0.126816	0.143101	0.144649	0.115757	0.125884	0.181678	0.116206	0.136377	0.139731	0.137884	0.149583	0.113768	0.148968	0.122822	0.1376	0.126508	0.131451	0.14866	0.145889	0.156041	0.156041	0.144949	0.127415	0.162614	0.138816	0.149275	0.103458	0.12283	0.133606	0.135737	0.132658	0.141262	0.152338	0.134513	0.120059	0.132059	0.120999
0	cerebral cortex _ neuronal cells	ENSG00000089048	0.156925	0.146119	0.118776	0.148877	0.10556	0.144538	0.132864	0.148505	0.132968	0.151969	0.136807	0.145023	0.156072	0.106323	0.116914	0.167024	0.126624	0.147767	0.128291	0.116438	0.158309	0.107954	0.152142	0.121804	0.147651	0.115521	0.145886	0.153245	0.143919	0.157021	0.160938	0.128079	0.125874	0.153921	0.130392	0.15705	0.111206	0.125007	0.146379	0.125181	0.125009	0.13182	0.144872	0.132505	0.115965	0.137279	0.127799
0	cerebral cortex _ neuronal cells	ENSG00000204065	0.132017	0.126081	0.0991417	0.125294	0.0838996	0.114704	0.102389	0.122795	0.0942083	0.119592	0.105599	0.118951	0.120451	0.0877597	0.101434	0.136558	0.0872576	0.119233	0.11738	0.0883983	0.134437	0.0826318	0.125795	0.0969352	0.116287	0.0867573	0.112184	0.121502	0.129155	0.125676	0.133324	0.104731	0.095814	0.123717	0.10267	0.125369	0.0942868	0.0967317	0.128166	0.105871	0.113638	0.101303	0.121543	0.104531	0.0904965	0.116787	0.115854
0	cerebral cortex _ neuronal cells	ENSG00000082269	0.172283	0.164511	0.133423	0.164511	0.124355	0.158034	0.141195	0.160625	0.143785	0.163216	0.151558	0.155444	0.15933	0.136013	0.137308	0.180055	0.139899	0.143785	0.148967	0.146376	0.172283	0.134718	0.173578	0.137309	0.160625	0.12565	0.158034	0.16192	0.160625	0.173578	0.173578	0.138604	0.129536	0.152853	0.136013	0.169692	0.152853	0.132127	0.160625	0.143785	0.132127	0.134718	0.172283	0.143786	0.129537	0.150262	0.14249
1	cerebral cortex _ neuronal cells	ENSG00000168702	0.190699	0.183615	0.148807	0.191271	0.165655	0.188104	0.177068	0.198153	0.168232	0.214161	0.177794	0.183971	0.196339	0.175509	0.170805	0.234497	0.186317	0.172168	0.168679	0.187401	0.19727	0.17102	0.199349	0.176088	0.188604	0.159641	0.18131	0.191309	0.182856	0.193721	0.213954	0.164972	0.161101	0.20634	0.173731	0.202273	0.157636	0.185109	0.198684	0.170372	0.162109	0.169487	0.200303	0.174981	0.164035	0.191053	0.167679
1	cerebral cortex _ neuronal cells	ENSG00000154654	0.14223	0.137331	0.119605	0.132937	0.107711	0.134325	0.119523	0.155686	0.114199	0.118534	0.116936	0.118085	0.125963	0.112544	0.11279	0.167965	0.127984	0.12554	0.119096	0.119249	0.142959	0.133393	0.161887	0.117754	0.133311	0.112985	0.128472	0.136582	0.136585	0.140538	0.160896	0.131113	0.107197	0.126419	0.118799	0.143011	0.110759	0.123226	0.128665	0.119411	0.113987	0.122657	0.130592	0.129656	0.114653	0.132745	0.125593
1	cerebral cortex _ neuronal cells	ENSG00000198838	0.187897	0.190727	0.150153	0.171951	0.136646	0.173801	0.160139	0.181607	0.165892	0.199959	0.17459	0.169068	0.170471	0.162702	0.159871	0.211234	0.148174	0.171799	0.166392	0.165201	0.192883	0.139246	0.191517	0.14842	0.166659	0.140688	0.169158	0.188518	0.184186	0.176353	0.199194	0.187459	0.172779	0.199538	0.160217	0.202292	0.151442	0.157983	0.180956	0.155906	0.170027	0.16445	0.187806	0.175243	0.147998	0.178608	0.161772
1	cerebral cortex _ neuronal cells	ENSG00000167972	0.226898	0.19429	0.183421	0.192932	0.104619	0.190214	0.150813	0.192932	0.14402	0.195649	0.150813	0.218746	0.222822	0.145378	0.122282	0.237767	0.130434	0.176627	0.145378	0.177986	0.192932	0.0842394	0.160324	0.184779	0.192932	0.175268	0.191573	0.225539	0.182062	0.228256	0.202442	0.183421	0.154889	0.198366	0.175268	0.161683	0.148096	0.190214	0.195649	0.213311	0.183421	0.186138	0.222822	0.146737	0.114129	0.198366	0.0855981
1	cerebral cortex _ neuronal cells	ENSG00000157087	0.19495	0.215218	0.176271	0.189174	0.1409	0.208437	0.182186	0.209725	0.178822	0.217081	0.211263	0.206212	0.222739	0.172983	0.186546	0.232952	0.205919	0.18478	0.180068	0.168138	0.212458	0.161083	0.216153	0.165655	0.204556	0.156117	0.192944	0.212531	0.196642	0.218592	0.223282	0.180933	0.188384	0.210032	0.173966	0.214187	0.172695	0.171056	0.192176	0.172506	0.170552	0.181529	0.217165	0.187198	0.162394	0.205548	0.17378
0	cerebellum _ cells in molecular layer	ENSG00000171509	0.221018	0.220681	0.213344	0.222537	0.206231	0.22027	0.218211	0.23227	0.215873	0.242945	0.217349	0.248373	0.236148	0.214954	0.219991	0.239891	0.214055	0.216751	0.213344	0.211472	0.222665	0.219505	0.221992	0.210798	0.222179	0.208028	0.232832	0.232869	0.219446	0.221879	0.221205	0.21106	0.205782	0.238543	0.213943	0.220606	0.207354	0.208702	0.220681	0.209787	0.210574	0.22658	0.232345	0.219521	0.21413	0.220569	0.214729
0	cerebral cortex _ neuronal cells	ENSG00000138115	0.166332	0.148724	0.12704	0.137997	0.0852672	0.138055	0.118157	0.148996	0.131379	0.151137	0.128102	0.129802	0.155741	0.119258	0.133653	0.166811	0.12896	0.127164	0.122199	0.1274	0.154273	0.12248	0.157469	0.112705	0.140662	0.108977	0.141377	0.144731	0.132006	0.146394	0.158775	0.128017	0.119111	0.163074	0.121296	0.158229	0.103265	0.125224	0.140559	0.121848	0.13043	0.131949	0.141538	0.131768	0.111587	0.141464	0.121991
0	cerebral cortex _ neuronal cells	ENSG00000138190	0.151194	0.141824	0.116339	0.128495	0.0933561	0.133406	0.117153	0.142948	0.119277	0.139236	0.120972	0.124077	0.145132	0.119645	0.123897	0.153041	0.119722	0.127036	0.120111	0.12382	0.150668	0.115528	0.149092	0.10976	0.137669	0.107481	0.136021	0.135291	0.130349	0.141315	0.150366	0.122283	0.113667	0.145975	0.120357	0.145808	0.11084	0.124016	0.132193	0.117186	0.124205	0.130214	0.13561	0.121648	0.103459	0.137658	0.121653
1	cerebral cortex _ neuronal cells	ENSG00000105613	0.163414	0.156897	0.133604	0.149209	0.107723	0.148095	0.133178	0.163868	0.142458	0.1887	0.157668	0.149121	0.199015	0.133012	0.145419	0.20922	0.154211	0.145033	0.136656	0.139211	0.162326	0.130617	0.163354	0.125951	0.153476	0.121996	0.152358	0.158935	0.145511	0.163023	0.168705	0.140989	0.131348	0.199849	0.144633	0.163611	0.123369	0.133057	0.146071	0.139097	0.134363	0.141878	0.162043	0.140394	0.124536	0.153215	0.137711
1	cerebral cortex _ neuronal cells	ENSG00000081189	0.218202	0.187327	0.188813	0.190699	0.141214	0.18494	0.162669	0.208652	0.179988	0.182893	0.174687	0.190225	0.20002	0.152387	0.171401	0.221104	0.136999	0.182883	0.175822	0.176824	0.200846	0.150013	0.19749	0.165142	0.187449	0.153579	0.179159	0.193666	0.194216	0.208096	0.219002	0.190318	0.176251	0.192239	0.181021	0.203978	0.151244	0.160537	0.184054	0.169412	0.195072	0.193195	0.192393	0.175363	0.174492	0.184132	0.165188
0	cerebral cortex _ neuronal cells	ENSG00000114857	0.154825	0.147668	0.12197	0.153592	0.104048	0.147333	0.129269	0.158999	0.120112	0.14796	0.128036	0.140049	0.142811	0.109876	0.12001	0.165503	0.102666	0.144551	0.144798	0.118693	0.153466	0.119027	0.16334	0.122075	0.13902	0.116618	0.136488	0.147543	0.15561	0.157826	0.153557	0.131917	0.111942	0.141954	0.132539	0.144819	0.109726	0.1145	0.140313	0.127496	0.137193	0.149171	0.149585	0.136718	0.123111	0.13781	0.12192
0	cerebral cortex _ neuronal cells	ENSG00000182010	0.157527	0.146277	0.142265	0.151456	0.0979643	0.155116	0.130926	0.149557	0.117715	0.110905	0.125235	0.128515	0.134316	0.105954	0.131375	0.163956	0.111894	0.133266	0.121906	0.115235	0.160917	0.108095	0.150917	0.122445	0.145696	0.116755	0.141056	0.144647	0.134826	0.162077	0.151767	0.131506	0.126265	0.146796	0.127935	0.149736	0.112494	0.123405	0.143066	0.120325	0.141996	0.147976	0.149557	0.127016	0.113295	0.141636	0.140435
0	cerebral cortex _ neuronal cells	ENSG00000110693	0.14789	0.14273	0.122181	0.1473	0.111629	0.1384	0.125277	0.152616	0.121953	0.140164	0.125726	0.13784	0.141776	0.117191	0.127621	0.153859	0.108841	0.137037	0.124289	0.120861	0.151055	0.115279	0.148953	0.122751	0.141109	0.111948	0.138466	0.149071	0.141625	0.145171	0.152112	0.130499	0.119611	0.140067	0.12654	0.14888	0.116229	0.120741	0.139045	0.126363	0.133752	0.134525	0.14842	0.136817	0.115512	0.141462	0.128784
0	cerebral cortex _ neuronal cells	ENSG00000185745	0.112524	0.0928456	0.0834927	0.107824	0.0524102	0.091341	0.0881377	0.110137	0.0952425	0.12447	0.0809698	0.106196	0.117822	0.0804789	0.101299	0.130595	0.075105	0.0884657	0.0865372	0.0812053	0.100424	0.0861435	0.104753	0.0739618	0.0919404	0.067582	0.0967674	0.105275	0.0934086	0.102278	0.106281	0.0863704	0.0781374	0.120666	0.079868	0.101088	0.0708726	0.0872374	0.0969848	0.0847439	0.0889795	0.0941999	0.0995538	0.0930136	0.0777958	0.0892495	0.0783622
1	cerebral cortex _ neuropil	ENSG00000276825	0.303197	0.311104	0.272517	0.276994	0.244286	0.297292	0.280419	0.308192	0.313243	0.273289	0.300164	0.291092	0.286347	0.29551	0.268127	0.298085	0.338114	0.29059	0.25807	0.273695	0.314462	0.258736	0.306989	0.261093	0.29174	0.249426	0.290976	0.29385	0.27713	0.307806	0.316238	0.284809	0.312993	0.289403	0.256236	0.31085	0.251222	0.274141	0.295141	0.271279	0.263058	0.27581	0.292799	0.271714	0.258723	0.305238	0.274176
0	cerebral cortex _ neuronal cells	ENSG00000122966	0.19783	0.202055	0.166412	0.193053	0.141282	0.205446	0.17876	0.212437	0.155583	0.191584	0.177001	0.179112	0.196111	0.163676	0.1654	0.214342	0.177627	0.18069	0.180115	0.179829	0.205441	0.145324	0.212712	0.160219	0.196987	0.148263	0.189259	0.197816	0.197526	0.211172	0.210376	0.18005	0.153643	0.190464	0.173529	0.206666	0.164446	0.1612	0.202278	0.175403	0.172238	0.190305	0.196967	0.180109	0.156887	0.188794	0.159705
1	cerebral cortex _ neuronal cells	ENSG00000148053	0.19206	0.18447	0.148286	0.168694	0.121191	0.175787	0.15602	0.193416	0.143385	0.187095	0.155314	0.167525	0.181188	0.145094	0.156769	0.212586	0.152812	0.170155	0.154581	0.152728	0.189507	0.152888	0.187343	0.140686	0.179189	0.135576	0.171635	0.185852	0.182075	0.183572	0.201815	0.168529	0.13972	0.196078	0.150245	0.192261	0.13353	0.151412	0.183612	0.145696	0.155278	0.160834	0.192323	0.172125	0.141111	0.177988	0.159111
1	cerebellum _ Purkinje cells	ENSG00000285482	0.321473	0.299503	0.287717	0.293379	0.321597	0.296409	0.329763	0.31739	0.280014	0.294894	0.2918	0.289232	0.3418	0.320544	0.281529	0.29483	0.289232	0.303247	0.273112	0.320544	0.312593	0.297059	0.30792	0.310612	0.292326	0.282582	0.296409	0.293379	0.333909	0.319894	0.32562	0.325217	0.285149	0.2918	0.306529	0.332271	0.315747	0.325093	0.296409	0.32568	0.285612	0.293379	0.328838	0.32568	0.319029	0.314109	0.28877
0	cerebral cortex _ neuronal cells	ENSG00000156110	0.06	0.06	0.04	0.06	0.04	0.06	0.06	0.06	0.02	0.04	0.06	0.04	0.06	0.04	0.04	0.08	0.06	0.04	0.04	0.04	0.06	0.04	0.06	0.02	0.06	0.02	0.06	0.04	0.06	0.06	0.04	0.02	0.04	0.04	0.02	0.06	0.04	0.04	0.04	0.04	0.04	0.06	0.06	0.06	0.02	0.04	0.06
0	cerebellum _ cells in molecular layer	ENSG00000181773	0.05265	0.057529	0.0456183	0.0612931	0.0422139	0.0554032	0.0479077	0.0755704	0.0567291	0.0888842	0.0473577	0.0928118	0.0790965	0.0453507	0.0574278	0.0861609	0.0466738	0.0598808	0.0471347	0.0478036	0.0590305	0.056744	0.0648461	0.0445182	0.0617688	0.0436708	0.0726863	0.0748271	0.0508661	0.0642663	0.0655151	0.055418	0.0445479	0.0785614	0.0461832	0.0599225	0.0613851	0.0543328	0.0566222	0.0464805	0.063288	0.0661572	0.0749609	0.0490821	0.0437749	0.0629432	0.0523704
0	cerebral cortex _ neuronal cells	ENSG00000105854	0.107519	0.104153	0.0905152	0.103192	0.0707633	0.105356	0.0894806	0.108365	0.08946	0.116749	0.114512	0.129029	0.140128	0.0855302	0.0955737	0.140222	0.111314	0.0994301	0.0863767	0.090233	0.110905	0.0945187	0.11194	0.0812976	0.103851	0.0780997	0.0968171	0.109024	0.103098	0.110153	0.11589	0.103474	0.0837431	0.137683	0.088446	0.111752	0.0807333	0.0917379	0.106108	0.0884459	0.101405	0.0999004	0.106861	0.0963262	0.0812036	0.104979	0.0889163
0	cerebral cortex _ neuronal cells	ENSG00000221838	0.166111	0.16483	0.145147	0.151467	0.1162	0.164124	0.14888	0.167146	0.133348	0.149219	0.155593	0.152569	0.157546	0.13892	0.1357	0.174338	0.147701	0.158754	0.142007	0.14137	0.169869	0.147672	0.167761	0.136396	0.159882	0.127021	0.157444	0.167934	0.155461	0.169149	0.168346	0.144843	0.126923	0.160747	0.1449	0.172997	0.12906	0.133495	0.164082	0.141469	0.14027	0.147681	0.16312	0.150022	0.130734	0.162654	0.148487
0	cerebral cortex _ neuronal cells	ENSG00000157823	0.168569	0.165423	0.132038	0.143416	0.104762	0.139855	0.128979	0.16458	0.137564	0.172106	0.143378	0.151195	0.169709	0.126276	0.14288	0.179758	0.134778	0.142185	0.126722	0.134064	0.166342	0.142062	0.166912	0.137198	0.157796	0.131362	0.154063	0.168873	0.147317	0.174447	0.171813	0.148324	0.128573	0.16571	0.137445	0.157017	0.120622	0.135543	0.15201	0.135968	0.131893	0.135688	0.163697	0.140579	0.124462	0.156031	0.152392
0	cerebral cortex _ neuronal cells	ENSG00000278053	0.166306	0.148605	0.125792	0.152246	0.137662	0.159675	0.159677	0.15486	0.134535	0.152297	0.174662	0.143526	0.170754	0.156042	0.152458	0.183136	0.143666	0.15436	0.150263	0.154066	0.165226	0.133498	0.160632	0.133003	0.142995	0.12883	0.142168	0.161597	0.156954	0.163763	0.166587	0.148853	0.12789	0.1535	0.147295	0.16021	0.133132	0.140821	0.164696	0.150998	0.120913	0.14667	0.145864	0.145772	0.123604	0.165604	0.137943
0	cerebral cortex _ neuronal cells	ENSG00000076248	0.116367	0.112989	0.0928408	0.115101	0.080371	0.108403	0.105313	0.127926	0.102005	0.115395	0.0978734	0.112973	0.125196	0.0876835	0.098176	0.128228	0.0771219	0.116737	0.10555	0.0941749	0.122142	0.100112	0.112032	0.0933757	0.10657	0.0877062	0.108401	0.125556	0.116254	0.114151	0.127353	0.0973798	0.0944012	0.115146	0.101341	0.119572	0.0878634	0.100226	0.10013	0.0949334	0.0969189	0.101319	0.127218	0.108814	0.0874615	0.106741	0.0974051
0	caudate _ neuronal cells	ENSG00000144369	0.122834	0.119364	0.0995195	0.117881	0.095693	0.108241	0.0998755	0.131555	0.109872	0.16027	0.11263	0.127314	0.140276	0.0944175	0.101863	0.151193	0.115182	0.097888	0.0922225	0.107884	0.111711	0.112423	0.119364	0.090235	0.113906	0.087684	0.122627	0.121352	0.107884	0.120284	0.125742	0.113906	0.0915105	0.144459	0.102427	0.120284	0.0998755	0.101714	0.101714	0.093498	0.0991635	0.11972	0.121707	0.096049	0.087684	0.119364	0.106816
1	cerebral cortex _ neuropil	ENSG00000179399	0.0624997	0.0208333	0.0208333	0.0208333	0.0208333	0.0416665	0.0624997	0.0416665	0.0624997	0.0624997	0.0208333	0.0208333	0.0208333	0.0624997	0.0624997	0.0624997	0.083333	0.0208333	0.0416665	0.0416665	0.0416665	0.083333	0.0416665	0.0208333	0.0208333	0.0208333	0.0208333	0.0624997	0.0624997	0.0416665	0.0416665	0.0416665	0.0624997	0.0416665	0.0416665	0.0624997	0.0208333	0.0208333	0.0624997	0.083333	0.0208333	0.0208333	0.0624997	0.0624997	0.0416665	0.0208333	0.0208333
0	cerebral cortex _ neuronal cells	ENSG00000135114	0.14866	0.156021	0.124296	0.13944	0.105571	0.128447	0.1513	0.170654	0.141247	0.172457	0.144794	0.158368	0.179848	0.126928	0.142336	0.182107	0.103793	0.165844	0.140474	0.129421	0.165126	0.127991	0.151322	0.12086	0.137752	0.117024	0.133916	0.17452	0.147286	0.143995	0.175579	0.135719	0.142106	0.163926	0.133686	0.16192	0.106945	0.147549	0.131538	0.127588	0.127473	0.13025	0.163927	0.132313	0.117653	0.134146	0.143076
1	cerebral cortex _ neuronal cells	ENSG00000285343	0.162566	0.160755	0.139171	0.162545	0.122315	0.151911	0.141798	0.162374	0.145224	0.152758	0.145243	0.148571	0.158119	0.132915	0.135986	0.17462	0.131147	0.154569	0.136146	0.139595	0.173102	0.132213	0.164739	0.140524	0.14887	0.126413	0.147794	0.163239	0.155767	0.161772	0.169633	0.165354	0.136941	0.159447	0.147326	0.164743	0.12991	0.136223	0.156196	0.142877	0.142485	0.149601	0.155185	0.146969	0.132085	0.152017	0.139397
0	cerebral cortex _ neuronal cells	ENSG00000154721	0.13788	0.139146	0.115203	0.130426	0.091361	0.132845	0.119067	0.137371	0.105342	0.139754	0.102397	0.122519	0.133166	0.102607	0.103231	0.146095	0.110847	0.129272	0.132419	0.110641	0.140152	0.108283	0.141703	0.117617	0.141962	0.103261	0.134161	0.13839	0.141731	0.144333	0.14353	0.10701	0.0990981	0.12754	0.114716	0.135612	0.0948342	0.116252	0.124246	0.101976	0.120965	0.126605	0.140629	0.126267	0.10151	0.131886	0.126748
1	cerebellum _ cells in molecular layer	ENSG00000182450	0.207961	0.20451	0.186523	0.205858	0.170898	0.209415	0.196243	0.222937	0.192232	0.210463	0.193336	0.232902	0.212567	0.181617	0.184419	0.2301	0.201148	0.204055	0.198695	0.195243	0.210868	0.180967	0.213776	0.190429	0.196697	0.181163	0.207766	0.204859	0.207961	0.200603	0.20451	0.193336	0.17871	0.217926	0.172351	0.211323	0.182071	0.198151	0.205509	0.180164	0.192336	0.204859	0.216123	0.201602	0.176257	0.212776	0.19379
0	cerebral cortex _ neuronal cells	ENSG00000171227	0.191523	0.159758	0.142469	0.172878	0.122221	0.174406	0.134267	0.179554	0.145138	0.17632	0.139371	0.167711	0.187912	0.116469	0.140635	0.205089	0.0958892	0.174865	0.161225	0.139561	0.186404	0.158627	0.168967	0.15424	0.168646	0.120941	0.155341	0.168385	0.174448	0.174371	0.173108	0.148271	0.137908	0.167123	0.162924	0.173282	0.126948	0.142121	0.17422	0.158596	0.160117	0.172341	0.169736	0.147182	0.146716	0.168977	0.136314
0	cerebral cortex _ neuronal cells	ENSG00000232070	0.15822	0.155068	0.081933	0.151917	0.0870537	0.155068	0.111213	0.162421	0.108062	0.167673	0.144564	0.135242	0.157169	0.131959	0.110163	0.169774	0.13104	0.111213	0.147715	0.125656	0.137343	0.110032	0.152968	0.0965075	0.151917	0.0944067	0.117516	0.152968	0.150867	0.16032	0.157169	0.10281	0.097558	0.165573	0.0954571	0.137343	0.136161	0.100709	0.149816	0.0912555	0.12999	0.120667	0.152968	0.148766	0.0933563	0.125788	0.126838
0	cerebellum _ Purkinje cells	ENSG00000100344	0.198892	0.21427	0.165432	0.180811	0.154108	0.199568	0.180811	0.267	0.155459	0.292865	0.170838	0.18554	0.343568	0.191459	0.192811	0.304351	0.196703	0.200919	0.139568	0.206162	0.214946	0.160865	0.204297	0.156135	0.192297	0.156135	0.202946	0.219	0.192811	0.212405	0.221027	0.240811	0.154108	0.246892	0.171513	0.204297	0.168135	0.188081	0.180811	0.206838	0.177432	0.166784	0.229649	0.194162	0.157486	0.214946	0.295567
0	caudate _ neuronal cells	ENSG00000050555	0.112844	0.115031	0.0934288	0.129691	0.0788655	0.113742	0.09746	0.138438	0.114373	0.152484	0.0970254	0.146752	0.135629	0.0924697	0.109536	0.147639	0.0980518	0.104558	0.0998265	0.0963427	0.120822	0.091809	0.118895	0.0893964	0.11705	0.0870033	0.127873	0.134824	0.110928	0.119951	0.126158	0.109217	0.08632	0.141748	0.0916249	0.12093	0.0890881	0.0999238	0.115512	0.097504	0.0935979	0.123614	0.132982	0.0991896	0.0843192	0.11213	0.0960028
0	cerebral cortex _ neuronal cells	ENSG00000184164	0.178557	0.175051	0.156517	0.168956	0.136837	0.169975	0.158458	0.179214	0.15101	0.164565	0.162431	0.165137	0.169328	0.149562	0.16691	0.185941	0.162457	0.167542	0.162364	0.155985	0.181221	0.154408	0.181466	0.154729	0.171124	0.14978	0.169584	0.175546	0.174323	0.177314	0.183616	0.161232	0.159854	0.170153	0.158083	0.181118	0.143766	0.155453	0.16909	0.155761	0.153445	0.166578	0.177125	0.168984	0.148379	0.170701	0.158392
0	cerebral cortex _ neuronal cells	ENSG00000139218	0.134191	0.13331	0.115554	0.133477	0.0970754	0.129258	0.119602	0.145175	0.113709	0.133702	0.115359	0.13968	0.140709	0.10708	0.117591	0.147038	0.0960437	0.125154	0.115536	0.116858	0.142292	0.110424	0.141083	0.112877	0.135441	0.106113	0.135736	0.140143	0.12838	0.137891	0.144917	0.121002	0.108181	0.140818	0.116335	0.140734	0.109164	0.112145	0.133399	0.120592	0.113889	0.132725	0.136263	0.121442	0.107609	0.131857	0.114692
0	cerebral cortex _ neuronal cells	ENSG00000135423	0.189002	0.205069	0.179734	0.188798	0.140387	0.196497	0.174422	0.205785	0.1685	0.194446	0.203955	0.188926	0.18883	0.159661	0.187865	0.22143	0.18954	0.186013	0.182465	0.166037	0.209463	0.156534	0.216094	0.158342	0.201895	0.14931	0.1905	0.199315	0.193515	0.217748	0.212854	0.178568	0.169038	0.197893	0.165086	0.208249	0.156733	0.168721	0.192654	0.171821	0.175677	0.184172	0.209442	0.180541	0.156434	0.192217	0.164098
1	hippocampus _ neuronal cells	ENSG00000158859	0.17575	0.161692	0.13221	0.15768	0.10335	0.150117	0.134385	0.166719	0.154879	0.170959	0.131526	0.132871	0.140634	0.115005	0.140252	0.175313	0.141773	0.128266	0.116427	0.120301	0.155762	0.129978	0.150039	0.12569	0.139011	0.123328	0.133163	0.158239	0.137237	0.143078	0.16835	0.145784	0.113928	0.17598	0.132328	0.16969	0.132091	0.141743	0.174807	0.123701	0.123511	0.14567	0.168465	0.125353	0.120301	0.162128	0.118251
0	cerebral cortex _ neuronal cells	ENSG00000182858	0.105542	0.102566	0.0753222	0.0966137	0.0689117	0.0961557	0.0897452	0.0931793	0.0693697	0.0842507	0.0842507	0.0931793	0.0842507	0.0837927	0.0689117	0.111495	0.0803583	0.0902032	0.0812748	0.0837927	0.108977	0.0782988	0.0966137	0.0931793	0.0748642	0.0629592	0.0897452	0.0842507	0.102566	0.0902032	0.0902032	0.0629592	0.0693697	0.0842507	0.0753222	0.0902032	0.0812748	0.0812748	0.0902032	0.0812748	0.0902032	0.0837927	0.0902032	0.0902032	0.0753222	0.0904325	0.0902032
0	cerebral cortex _ neuronal cells	ENSG00000179588	0.136505	0.136343	0.125088	0.136264	0.100241	0.131408	0.117785	0.139914	0.117996	0.126183	0.119758	0.123063	0.128079	0.111931	0.117188	0.145864	0.102864	0.127805	0.121015	0.114865	0.142143	0.110897	0.138528	0.116762	0.131791	0.107578	0.128761	0.136997	0.132014	0.137279	0.144544	0.124032	0.11408	0.132071	0.116676	0.136748	0.108151	0.111742	0.130695	0.121941	0.125825	0.128955	0.14184	0.125497	0.109837	0.131611	0.117292
1	cerebral cortex _ neuronal cells	ENSG00000182568	0.185131	0.173337	0.149804	0.183987	0.125178	0.171938	0.148763	0.184525	0.143142	0.163052	0.145201	0.156963	0.165851	0.13439	0.146542	0.191913	0.119349	0.163767	0.158667	0.142906	0.188116	0.127139	0.183905	0.150638	0.17002	0.136606	0.162791	0.185994	0.174713	0.179738	0.184055	0.154916	0.14074	0.165654	0.155493	0.180144	0.131891	0.139376	0.166605	0.154465	0.158701	0.177581	0.176715	0.163019	0.136972	0.168791	0.14786
0	cerebral cortex _ neuronal cells	ENSG00000177047	0.193189	0.169292	0.174815	0.182315	0.121544	0.164042	0.141213	0.175451	0.146157	0.171563	0.166809	0.172304	0.171913	0.140219	0.138755	0.203165	0.127491	0.167268	0.154011	0.145905	0.18929	0.158918	0.171473	0.149858	0.156621	0.135564	0.158441	0.17446	0.183564	0.182777	0.177196	0.148482	0.149898	0.175366	0.154494	0.177315	0.14962	0.147035	0.172914	0.150059	0.180479	0.172227	0.177054	0.168021	0.153698	0.16652	0.159999
0	cerebral cortex _ neuronal cells	ENSG00000188379	0.180971	0.16135	0.162892	0.167848	0.108284	0.15199	0.127305	0.16618	0.1319	0.161392	0.154168	0.158061	0.161777	0.129721	0.125169	0.189049	0.115228	0.156286	0.142202	0.134807	0.181482	0.151051	0.163486	0.137799	0.146327	0.121963	0.147674	0.160839	0.171588	0.169153	0.167249	0.133739	0.139401	0.16167	0.142885	0.16618	0.139936	0.139615	0.167249	0.135383	0.167723	0.159385	0.161651	0.156286	0.139959	0.1584	0.149319
0	cerebral cortex _ neuronal cells	ENSG00000070214	0.178517	0.163655	0.131282	0.152687	0.104303	0.175613	0.157895	0.162157	0.128957	0.15868	0.129879	0.153611	0.177551	0.135914	0.139187	0.20741	0.125155	0.16172	0.151145	0.145937	0.177941	0.146767	0.185083	0.138587	0.174254	0.140109	0.175406	0.171167	0.163472	0.175406	0.184853	0.133196	0.11951	0.169625	0.134162	0.165959	0.124739	0.131122	0.145937	0.135338	0.149024	0.132204	0.170222	0.153679	0.112022	0.160385	0.117806
0	cerebral cortex _ glial cells	ENSG00000101204	0.329496	0.329091	0.286633	0.299456	0.279333	0.305456	0.294456	0.342675	0.28825	0.310188	0.310933	0.301897	0.296548	0.283564	0.377306	0.355609	0.369721	0.330764	0.29635	0.314893	0.324109	0.310081	0.336046	0.291836	0.312879	0.289373	0.324093	0.317489	0.313687	0.343493	0.333874	0.306297	0.363905	0.297624	0.304676	0.3348	0.286019	0.296488	0.31673	0.293054	0.289519	0.294937	0.337931	0.29668	0.284496	0.314601	0.304051
1	cerebral cortex _ neuronal cells	ENSG00000127585	0.167084	0.180334	0.146501	0.168334	0.142501	0.165751	0.153834	0.182001	0.148834	0.186251	0.156751	0.150501	0.180001	0.154084	0.148167	0.188918	0.172584	0.156167	0.145167	0.149834	0.181001	0.155417	0.180668	0.152751	0.165417	0.150751	0.168334	0.169418	0.163834	0.164168	0.177668	0.167084	0.150834	0.175334	0.153167	0.171334	0.149167	0.158417	0.171334	0.153834	0.153501	0.165751	0.151918	0.163084	0.152167	0.169667	0.156834
0	cerebral cortex _ neuronal cells	ENSG00000254999	0.172229	0.17043	0.153351	0.169408	0.112676	0.165856	0.143224	0.174229	0.138926	0.153808	0.147121	0.150924	0.160518	0.129515	0.143601	0.178062	0.136409	0.144811	0.144121	0.150143	0.17122	0.140811	0.170035	0.134303	0.160977	0.128367	0.167599	0.1657	0.160578	0.175248	0.167711	0.157613	0.139778	0.161508	0.139774	0.177018	0.121572	0.141314	0.16959	0.137906	0.159158	0.160387	0.17449	0.152718	0.140071	0.161919	0.14878
0	cerebral cortex _ neuronal cells	ENSG00000134222	0.143103	0.133554	0.118934	0.146255	0.108633	0.12842	0.120831	0.13435	0.121795	0.130268	0.125803	0.150765	0.149921	0.114631	0.124054	0.162567	0.124504	0.0883208	0.119638	0.118399	0.143078	0.123684	0.143274	0.116747	0.130368	0.0992829	0.127784	0.128766	0.14048	0.139558	0.144611	0.125535	0.12221	0.148528	0.117949	0.140097	0.108245	0.118654	0.129845	0.116304	0.119215	0.132206	0.134943	0.132191	0.109573	0.125376	0.122608
1	cerebral cortex _ neuronal cells	ENSG00000122884	0.331256	0.332896	0.310596	0.277599	0.214516	0.288048	0.28284	0.33642	0.261406	0.208705	0.292139	0.286468	0.301318	0.219422	0.271511	0.352931	0.262191	0.309162	0.216845	0.234249	0.306573	0.280645	0.335793	0.259644	0.329989	0.161724	0.328038	0.299531	0.231926	0.336118	0.329705	0.280089	0.267152	0.317011	0.274958	0.292807	0.251732	0.252461	0.318243	0.298024	0.300003	0.324753	0.335995	0.32677	0.247222	0.305391	0.253938
0	cerebral cortex _ neuronal cells	ENSG00000197841	0.116453	0.114317	0.0779915	0.096154	0.0694445	0.103633	0.096154	0.10577	0.0758547	0.104701	0.090812	0.0865385	0.111111	0.0844017	0.090812	0.121795	0.102564	0.0779915	0.07906	0.087607	0.120727	0.0769232	0.11859	0.073718	0.0865385	0.0747865	0.0950855	0.0950855	0.10577	0.104701	0.11859	0.11859	0.0758547	0.0929487	0.0886755	0.114317	0.0779915	0.0940172	0.0940172	0.0833335	0.0854702	0.0833335	0.0982907	0.0972222	0.082265	0.0950855	0.090812
0	cerebral cortex _ neuronal cells	ENSG00000159445	0.208618	0.21087	0.16498	0.190881	0.132322	0.192007	0.177931	0.207773	0.159631	0.190881	0.184688	0.178775	0.199046	0.160194	0.160475	0.215375	0.159631	0.187784	0.173426	0.17596	0.212841	0.16498	0.212841	0.159068	0.200735	0.14668	0.192571	0.205521	0.197357	0.208618	0.213123	0.182998	0.156534	0.192289	0.166106	0.2089	0.152874	0.165262	0.199046	0.172863	0.169203	0.186095	0.203269	0.182717	0.15766	0.192571	0.179057
0	cerebellum _ Purkinje cells	ENSG00000018236	0.154165	0.145057	0.116143	0.140008	0.10892	0.143258	0.126338	0.155828	0.125198	0.125571	0.122295	0.122569	0.158503	0.131218	0.120428	0.140947	0.154451	0.134447	0.115431	0.133555	0.154481	0.125588	0.153761	0.11977	0.137306	0.114441	0.134579	0.14457	0.137708	0.142711	0.148144	0.142966	0.12155	0.134264	0.124	0.144327	0.110954	0.130006	0.150266	0.124787	0.116103	0.128592	0.138562	0.123515	0.116342	0.130325	0.1302
0	cerebral cortex _ neuronal cells	ENSG00000198435	0.137772	0.137162	0.111796	0.138411	0.0936412	0.133503	0.123275	0.158121	0.108915	0.156962	0.108443	0.156383	0.160148	0.0983516	0.120089	0.173151	0.0939158	0.1164	0.13675	0.115013	0.14082	0.0896169	0.14082	0.110912	0.137025	0.108473	0.141933	0.151551	0.143762	0.142817	0.146781	0.124189	0.10265	0.145012	0.117787	0.141125	0.0977419	0.109357	0.122802	0.132787	0.130927	0.140408	0.165026	0.137802	0.116568	0.134586	0.109662
0	cerebral cortex _ neuronal cells	ENSG00000134884	0.128348	0.125303	0.109457	0.129426	0.100213	0.123485	0.115928	0.137895	0.115611	0.139802	0.112122	0.139755	0.141068	0.106241	0.120236	0.147341	0.0975394	0.114609	0.110642	0.113133	0.131504	0.105002	0.13477	0.104511	0.126192	0.103147	0.133035	0.13589	0.124491	0.133574	0.134043	0.113895	0.104775	0.138546	0.111381	0.130841	0.101832	0.110818	0.120467	0.114484	0.111316	0.126071	0.139499	0.120929	0.103721	0.124158	0.112077
0	cerebral cortex _ neuronal cells	ENSG00000166862	0.193299	0.201936	0.176484	0.180326	0.123384	0.19652	0.178007	0.201094	0.155572	0.186286	0.208434	0.191316	0.197911	0.154912	0.162279	0.222243	0.199319	0.185305	0.164235	0.162121	0.200457	0.156681	0.201591	0.154287	0.187109	0.143883	0.19097	0.190125	0.189704	0.208047	0.210521	0.16582	0.15687	0.205648	0.163837	0.205716	0.155589	0.150895	0.200654	0.15583	0.161311	0.185942	0.206546	0.179524	0.151591	0.193485	0.176448
0	cerebral cortex _ neuronal cells	ENSG00000197183	0.159673	0.153212	0.129523	0.149513	0.117523	0.149387	0.129825	0.163737	0.128908	0.142242	0.135258	0.144794	0.154506	0.125059	0.134297	0.169828	0.109105	0.146823	0.137308	0.129176	0.162454	0.113781	0.165175	0.133396	0.149198	0.118486	0.147972	0.156023	0.154306	0.156183	0.164462	0.14292	0.123588	0.145355	0.135743	0.163605	0.124389	0.134217	0.139886	0.136956	0.141101	0.14515	0.163743	0.147589	0.12174	0.154634	0.130632
0	cerebral cortex _ neuronal cells	ENSG00000148158	0.10459	0.106504	0.0915811	0.0924409	0.066035	0.101816	0.0918653	0.105963	0.0918029	0.10934	0.0954711	0.0955682	0.103827	0.0858394	0.0904299	0.113327	0.0899514	0.096012	0.0852986	0.0909084	0.10762	0.0771646	0.10832	0.0855204	0.0978288	0.0787595	0.0999022	0.104909	0.0883289	0.104368	0.106885	0.0955336	0.0874343	0.10676	0.0896325	0.107842	0.0791408	0.0943825	0.10778	0.0890292	0.101178	0.0969691	0.0980577	0.0872749	0.0790161	0.0999022	0.0880376
0	hippocampus _ neuronal cells	ENSG00000114251	0.0849647	0.0792987	0.0685718	0.073026	0.07077	0.0787997	0.0773358	0.0879097	0.064415	0.104013	0.098513	0.127135	0.113819	0.0809697	0.066796	0.101263	0.0916101	0.0725739	0.0701279	0.0784725	0.084816	0.0727697	0.0879805	0.068953	0.0721176	0.0643074	0.070757	0.0836042	0.0851929	0.0800483	0.0872251	0.0772153	0.063963	0.128156	0.0732629	0.0886694	0.0708819	0.0769546	0.0732542	0.0760959	0.0685718	0.0737814	0.0894147	0.0856493	0.0732629	0.0807755	0.0707613
0	cerebral cortex _ neuronal cells	ENSG00000168959	0.176786	0.182197	0.164264	0.183739	0.131551	0.173066	0.158813	0.18749	0.154514	0.181124	0.173836	0.173853	0.192105	0.147987	0.159966	0.196047	0.168003	0.166011	0.162977	0.153851	0.187247	0.149373	0.190567	0.148545	0.180426	0.141515	0.178356	0.183722	0.172391	0.191221	0.189725	0.158193	0.15191	0.178976	0.160579	0.181581	0.148707	0.149498	0.177814	0.153774	0.170441	0.177883	0.184143	0.163653	0.143944	0.174657	0.154057
1	cerebellum _ Purkinje cells	ENSG00000156049	0.195064	0.212063	0.187375	0.179988	0.137653	0.195109	0.189462	0.186295	0.200379	0.207655	0.168343	0.184535	0.225138	0.173801	0.163098	0.213359	0.184518	0.193983	0.133264	0.166744	0.219953	0.170246	0.197181	0.172105	0.173746	0.153927	0.20725	0.193847	0.176015	0.19699	0.219442	0.164182	0.155053	0.176782	0.156079	0.199134	0.172573	0.159065	0.192054	0.14568	0.208662	0.183279	0.182451	0.156827	0.168194	0.199554	0.164146
0	cerebral cortex _ neuronal cells	ENSG00000196220	0.153638	0.149251	0.131016	0.146515	0.104708	0.145028	0.131555	0.154366	0.123947	0.13966	0.135281	0.137327	0.14571	0.122185	0.126991	0.160219	0.127854	0.133125	0.1234	0.129531	0.154344	0.1226	0.153603	0.116667	0.142326	0.113329	0.139109	0.150632	0.140073	0.152425	0.157875	0.139871	0.124416	0.143272	0.128968	0.155175	0.11384	0.124676	0.144725	0.12559	0.140596	0.14407	0.152676	0.129741	0.113571	0.141055	0.133519
0	cerebral cortex _ neuronal cells	ENSG00000153207	0.116912	0.105812	0.0965742	0.121926	0.0786455	0.123856	0.102958	0.128606	0.0955352	0.123079	0.0996918	0.112128	0.123822	0.0902249	0.0985042	0.131096	0.0857712	0.100319	0.1148	0.0915609	0.11899	0.0850289	0.117951	0.0976135	0.110529	0.0838413	0.108896	0.125192	0.115873	0.118397	0.121811	0.105036	0.0844352	0.113315	0.0973505	0.12003	0.0877011	0.087404	0.100765	0.0933423	0.0899276	0.106223	0.123707	0.0994289	0.0964259	0.111271	0.103997
0	cerebellum _ cells in molecular layer	ENSG00000081181	0.207992	0.152186	0.105328	0.165574	0.14474	0.144672	0.138866	0.17377	0.177254	0.164891	0.112158	0.234768	0.164207	0.148155	0.153962	0.177186	0.132377	0.190915	0.182377	0.151912	0.148429	0.127937	0.182308	0.109426	0.196038	0.106352	0.195355	0.199112	0.19194	0.177185	0.180942	0.164549	0.176571	0.218306	0.133401	0.20321	0.176571	0.185109	0.195013	0.154303	0.132035	0.1375	0.199795	0.188183	0.15362	0.192281	0.160109
1	cerebral cortex _ neuronal cells	ENSG00000150594	0.183878	0.185356	0.151547	0.167445	0.134386	0.180207	0.164813	0.186357	0.164775	0.178696	0.176272	0.172634	0.183225	0.161101	0.165951	0.196587	0.182946	0.171533	0.160017	0.155364	0.191744	0.147093	0.189095	0.146961	0.17282	0.143724	0.171725	0.184973	0.180443	0.185261	0.194894	0.17176	0.159957	0.184048	0.164764	0.193544	0.144566	0.150611	0.173972	0.155827	0.159497	0.166827	0.190365	0.171993	0.147115	0.174793	0.158749
0	cerebral cortex _ neuronal cells	ENSG00000196411	0.208467	0.198277	0.186219	0.206824	0.145896	0.192508	0.170626	0.199995	0.16563	0.185685	0.184572	0.184893	0.198976	0.165197	0.164063	0.21786	0.150571	0.182893	0.181537	0.167814	0.2175	0.156995	0.209239	0.172478	0.185783	0.155645	0.174742	0.1963	0.204248	0.205904	0.207928	0.167816	0.17076	0.196875	0.178826	0.199664	0.170384	0.161527	0.208962	0.180378	0.186187	0.19296	0.198433	0.181034	0.167976	0.192871	0.170812
0	caudate _ neuronal cells	ENSG00000171136	0.119048	0.119048	0.119048	0.142857	0.119048	0.119048	0.119048	0.142857	0.142857	0.190476	0.119048	0.190476	0.166666	0.119048	0.142857	0.166666	0.119048	0.119048	0.119048	0.119048	0.119048	0.142857	0.119048	0.119048	0.119048	0.119048	0.142857	0.142857	0.119048	0.119048	0.119048	0.119048	0.119048	0.166666	0.119048	0.119048	0.119048	0.119048	0.119048	0.119048	0.119048	0.142857	0.142857	0.119048	0.119048	0.119048	0.119048
0	caudate _ neuronal cells	ENSG00000074276	0.109383	0.0984538	0.073016	0.0929892	0.0675515	0.0872422	0.08451	0.11268	0.087666	0.129921	0.0899745	0.110513	0.115836	0.0734397	0.0790455	0.124174	0.0955803	0.0872422	0.0731572	0.0817777	0.0983125	0.0702838	0.0958627	0.076172	0.087101	0.0674103	0.095439	0.109948	0.0814953	0.109665	0.109807	0.115554	0.0731572	0.107216	0.0760307	0.106509	0.064678	0.073016	0.081354	0.0675515	0.0701425	0.087101	0.115554	0.0814953	0.0758895	0.0812128	0.0869598
1	cerebral cortex _ neuronal cells	ENSG00000168398	0.186925	0.180873	0.153028	0.162684	0.120024	0.179471	0.154968	0.200767	0.141192	0.18518	0.147836	0.145536	0.167078	0.14151	0.143418	0.209862	0.178211	0.17201	0.15286	0.148017	0.190604	0.12613	0.192551	0.13602	0.178887	0.133656	0.171092	0.189099	0.18191	0.2063	0.198305	0.149847	0.131623	0.17783	0.146422	0.184626	0.150778	0.1465	0.170409	0.158635	0.150025	0.159531	0.209609	0.160414	0.142939	0.164866	0.147161
1	caudate _ neuronal cells	ENSG00000244754	0.178598	0.146581	0.124723	0.148017	0.115724	0.157035	0.157138	0.172256	0.126233	0.180167	0.10481	0.144464	0.166942	0.129185	0.14211	0.173666	0.121095	0.143899	0.149567	0.118538	0.156685	0.11767	0.166335	0.120156	0.166727	0.11497	0.17108	0.179689	0.154733	0.170065	0.169325	0.142792	0.117896	0.166782	0.131818	0.165015	0.121149	0.130232	0.163384	0.129849	0.114058	0.15726	0.150136	0.122114	0.107207	0.157847	0.127501
0	cerebral cortex _ neuronal cells	ENSG00000106605	0.203377	0.210994	0.18612	0.200769	0.130335	0.193242	0.167607	0.221541	0.150071	0.202511	0.181742	0.178719	0.201575	0.158295	0.151847	0.232976	0.177763	0.186466	0.153902	0.163101	0.218413	0.161297	0.22354	0.156346	0.212091	0.139755	0.207608	0.216153	0.176164	0.2266	0.220503	0.176917	0.152622	0.20488	0.174213	0.199545	0.168845	0.153688	0.20196	0.163063	0.199402	0.221557	0.220383	0.169205	0.145254	0.210902	0.183807
0	cerebral cortex _ neuronal cells	ENSG00000167074	0.16781	0.162673	0.115869	0.176657	0.0813365	0.129853	0.0847612	0.157393	0.115869	0.157393	0.10217	0.10217	0.155824	0.0847612	0.0813365	0.192211	0.0810515	0.141982	0.116012	0.0813365	0.188643	0.10217	0.159248	0.112587	0.127998	0.0917532	0.117581	0.153969	0.14027	0.157393	0.16781	0.0968902	0.10217	0.138557	0.10217	0.150544	0.109162	0.12814	0.152399	0.112587	0.108877	0.105452	0.126285	0.126428	0.112587	0.150544	0.121149
1	cerebellum _ Purkinje cells	ENSG00000112874	0.095238	0.130952	0.107143	0.0714285	0.0714285	0.119048	0.0833332	0.107143	0.0833332	0.130952	0.119048	0.095238	0.166666	0.0595238	0.0833332	0.154762	0.119048	0.0833332	0.095238	0.095238	0.130952	0.0833332	0.130952	0.0714285	0.119048	0.095238	0.130952	0.107143	0.107143	0.130952	0.119048	0.095238	0.0833332	0.154762	0.119048	0.130952	0.0595238	0.0833332	0.119048	0.130952	0.0714285	0.047619	0.119048	0.107143	0.119048	0.119048	0.0833332
0	cerebral cortex _ neuronal cells	ENSG00000034533	0.133803	0.133803	0.119718	0.133803	0.0915492	0.112676	0.112676	0.147887	0.119718	0.12676	0.112676	0.12676	0.133803	0.105634	0.12676	0.154929	0.112676	0.0915492	0.0985915	0.112676	0.140845	0.12676	0.12676	0.119718	0.119718	0.112676	0.119718	0.12676	0.0915492	0.133803	0.133803	0.105634	0.112676	0.147887	0.119718	0.12676	0.105634	0.0915492	0.12676	0.112676	0.112676	0.119718	0.133803	0.0985915	0.112676	0.140845	0.133803
0	cerebral cortex _ neuronal cells	ENSG00000163263	0.19391	0.166466	0.141426	0.168269	0.105769	0.173677	0.169471	0.176682	0.0849357	0.155248	0.165264	0.136819	0.154046	0.104567	0.108173	0.20052	0.143229	0.146835	0.127804	0.102163	0.174879	0.1254	0.17548	0.109375	0.196314	0.0861376	0.174278	0.151041	0.151041	0.170673	0.152243	0.145633	0.103365	0.134415	0.0849357	0.194511	0.132011	0.146835	0.155248	0.1254	0.126001	0.151642	0.168269	0.142628	0.0997593	0.174278	0.16286
1	cerebral cortex _ neuronal cells	ENSG00000165716	0.30414	0.30414	0.29814	0.30714	0.29414	0.30614	0.30114	0.31414	0.29714	0.31014	0.29814	0.29514	0.31014	0.29414	0.29814	0.31614	0.29714	0.30714	0.29614	0.29714	0.30714	0.28914	0.30814	0.29614	0.30614	0.29614	0.30414	0.30714	0.30414	0.30814	0.31114	0.30214	0.29614	0.30514	0.29814	0.30614	0.29714	0.29814	0.30714	0.30414	0.30314	0.30114	0.30814	0.30714	0.29714	0.30114	0.30714
0	cerebral cortex _ neuronal cells	ENSG00000278823	0.165763	0.172604	0.143752	0.136795	0.091642	0.159108	0.145175	0.179499	0.119624	0.15314	0.140766	0.154089	0.15941	0.125075	0.129406	0.18723	0.131898	0.171969	0.125833	0.141814	0.178054	0.112724	0.180682	0.133439	0.164363	0.120632	0.162346	0.174777	0.161713	0.172702	0.16725	0.14717	0.117748	0.162587	0.130399	0.164958	0.135096	0.134284	0.160071	0.143355	0.131753	0.135966	0.181001	0.146184	0.105457	0.1547	0.133988
0	cerebral cortex _ neuronal cells	ENSG00000066583	0.164475	0.148028	0.121712	0.167765	0.0953955	0.177633	0.108553	0.180923	0.118422	0.190791	0.125001	0.144738	0.141449	0.085527	0.105264	0.19737	0.098685	0.141449	0.118422	0.105264	0.171054	0.151317	0.141449	0.125001	0.13487	0.115132	0.141449	0.161186	0.184212	0.174344	0.157896	0.128291	0.098685	0.167765	0.125001	0.161186	0.108553	0.105264	0.148028	0.118422	0.125001	0.144738	0.171054	0.157896	0.118422	0.13487	0.125001
0	cerebral cortex _ neuronal cells	ENSG00000180340	0.137685	0.147727	0.126964	0.131469	0.0981513	0.148362	0.135451	0.153421	0.116593	0.148492	0.152422	0.152343	0.156677	0.122896	0.125621	0.171926	0.139692	0.136425	0.123113	0.122052	0.15006	0.12291	0.156491	0.123408	0.141926	0.110692	0.138575	0.14815	0.144071	0.152403	0.160289	0.123952	0.112872	0.15992	0.115322	0.146815	0.101566	0.123167	0.148589	0.120368	0.119694	0.131949	0.15408	0.135062	0.121935	0.138801	0.121744
1	cerebral cortex _ glial cells	ENSG00000169684	0.512572	0.511303	0.458436	0.466139	0.444911	0.466877	0.459198	0.533881	0.452722	0.488331	0.501716	0.484321	0.469063	0.453139	0.637053	0.582539	0.628746	0.521143	0.455039	0.498827	0.490904	0.495027	0.512237	0.457019	0.490052	0.452132	0.510992	0.491583	0.484552	0.535591	0.518655	0.482348	0.614606	0.471936	0.476241	0.512851	0.452991	0.463143	0.48879	0.458608	0.458305	0.462743	0.533333	0.459453	0.454056	0.492311	0.477297
0	cerebral cortex _ neuronal cells	ENSG00000152990	0.172995	0.202531	0.17405	0.17616	0.120253	0.189873	0.170886	0.172995	0.151898	0.184598	0.198312	0.181434	0.203586	0.154008	0.172995	0.218354	0.185653	0.178269	0.154008	0.157172	0.191983	0.158227	0.200421	0.147679	0.184599	0.130801	0.168776	0.183544	0.164556	0.202531	0.205696	0.163502	0.151898	0.185653	0.160337	0.197257	0.138185	0.156118	0.195147	0.149789	0.154008	0.177215	0.186708	0.158227	0.148734	0.178269	0.159282
0	caudate _ neuronal cells	ENSG00000184471	0.178572	0.178572	0.178572	0.214287	0.178572	0.178572	0.178572	0.214287	0.214287	0.285716	0.178572	0.285716	0.250001	0.178572	0.214287	0.250001	0.178572	0.178572	0.178572	0.178572	0.178572	0.214287	0.178572	0.178572	0.178572	0.178572	0.214287	0.214287	0.178572	0.178572	0.178572	0.178572	0.178572	0.250001	0.178572	0.178572	0.178572	0.178572	0.178572	0.178572	0.178572	0.214287	0.214287	0.178572	0.178572	0.178572	0.178572
0	cerebral cortex _ neuronal cells	ENSG00000081014	0.0826632	0.0800706	0.0660841	0.0712694	0.0581601	0.0767665	0.0713376	0.0778776	0.0623804	0.0759965	0.0970483	0.0639593	0.0865398	0.0752099	0.0758532	0.101539	0.0834361	0.0681407	0.0670198	0.07009	0.0815521	0.0604281	0.0825658	0.0620003	0.073131	0.0629457	0.0738717	0.078248	0.0778776	0.0901808	0.0823611	0.0701583	0.0583647	0.0705969	0.0700218	0.0834722	0.0635208	0.0685793	0.0779458	0.0674292	0.0551357	0.0699926	0.0687742	0.0719126	0.0596416	0.0782188	0.0722538
0	cerebral cortex _ neuropil	ENSG00000283741	0.075	0.075	0.075	0.075	0.075	0.075	0.075	0.075	0.075	0.0875	0.0875	0.075	0.0875	0.075	0.075	0.075	0.1	0.075	0.075	0.075	0.075	0.075	0.075	0.075	0.075	0.075	0.075	0.0625	0.075	0.075	0.075	0.075	0.075	0.075	0.075	0.075	0.075	0.075	0.075	0.075	0.075	0.075	0.075	0.075	0.075	0.075	0.075
1	cerebral cortex _ neuronal cells	ENSG00000164161	0.366984	0.371792	0.352561	0.347753	0.342945	0.362176	0.357368	0.362176	0.347753	0.366984	0.342945	0.352561	0.366984	0.347753	0.352561	0.376599	0.347753	0.357368	0.33333	0.362176	0.371792	0.362176	0.371792	0.342945	0.357368	0.338137	0.357368	0.362176	0.342945	0.366984	0.371792	0.357368	0.347753	0.371792	0.347753	0.366984	0.352561	0.366984	0.366984	0.342945	0.362176	0.357368	0.352561	0.338137	0.342945	0.376599	0.357368
0	cerebral cortex _ neuronal cells	ENSG00000107736	0.174675	0.167345	0.140666	0.153569	0.0996186	0.160107	0.144147	0.173198	0.131434	0.161881	0.139554	0.142372	0.160326	0.117882	0.133271	0.178393	0.127417	0.138474	0.138221	0.139674	0.168752	0.12659	0.166742	0.126697	0.156782	0.12259	0.162951	0.166711	0.153853	0.16936	0.169629	0.15015	0.128706	0.167356	0.133029	0.174078	0.103612	0.136465	0.163059	0.130997	0.135095	0.144868	0.166778	0.141578	0.13069	0.16973	0.150096
1	cerebral cortex _ neuronal cells	ENSG00000164651	0.453357	0.45112	0.42333	0.44012	0.413001	0.435985	0.427954	0.442791	0.43778	0.486251	0.438003	0.443121	0.483921	0.434405	0.43736	0.497876	0.45109	0.437659	0.458044	0.425866	0.476162	0.418613	0.452462	0.421046	0.44521	0.420002	0.439374	0.44809	0.462566	0.449852	0.450328	0.437687	0.430107	0.465521	0.425791	0.447522	0.422957	0.454744	0.446254	0.438898	0.426584	0.441448	0.447778	0.453849	0.414614	0.436745	0.434419
0	cerebral cortex _ neuropil	ENSG00000168612	0.153575	0.153575	0.101788	0.121431	0.0821445	0.144646	0.137503	0.139289	0.133931	0.114288	0.125002	0.13036	0.137503	0.121431	0.128574	0.14286	0.162503	0.141074	0.105359	0.132145	0.153575	0.0750015	0.146431	0.105359	0.137503	0.103573	0.141074	0.13036	0.13036	0.148217	0.157146	0.132145	0.121431	0.13036	0.112502	0.139289	0.107145	0.114288	0.126788	0.108931	0.121431	0.11786	0.137503	0.126788	0.101788	0.158932	0.123217
0	cerebral cortex _ neuropil	ENSG00000119778	0.153575	0.153575	0.101788	0.121431	0.0821445	0.144646	0.137503	0.139289	0.133931	0.114288	0.125002	0.13036	0.137503	0.121431	0.128574	0.14286	0.162503	0.141074	0.105359	0.132145	0.153575	0.0750015	0.146431	0.105359	0.137503	0.103573	0.141074	0.13036	0.13036	0.148217	0.157146	0.132145	0.121431	0.13036	0.112502	0.139289	0.107145	0.114288	0.126788	0.108931	0.121431	0.11786	0.137503	0.126788	0.101788	0.158932	0.123217
1	cerebral cortex _ neuronal cells	ENSG00000125257	0.18725	0.192126	0.151673	0.166263	0.128004	0.178428	0.166709	0.201434	0.149504	0.195246	0.164584	0.163625	0.20859	0.160504	0.158513	0.208743	0.174694	0.173485	0.140832	0.162869	0.190134	0.139068	0.187975	0.145674	0.176504	0.140363	0.174525	0.188201	0.172494	0.186117	0.203221	0.179598	0.14534	0.187818	0.153266	0.195078	0.145296	0.156524	0.167827	0.157261	0.152154	0.158852	0.19397	0.164893	0.142191	0.187496	0.181798
0	cerebral cortex _ neuronal cells	ENSG00000262666	0.156061	0.156485	0.133936	0.143602	0.0979145	0.147099	0.150583	0.15809	0.121357	0.159604	0.123502	0.131996	0.16795	0.123785	0.129854	0.181808	0.130475	0.136886	0.126546	0.157479	0.175405	0.105542	0.167642	0.116237	0.136229	0.104589	0.153828	0.152516	0.152516	0.155569	0.169662	0.133336	0.118232	0.146585	0.13812	0.168868	0.10567	0.124588	0.162118	0.12612	0.138188	0.126471	0.173363	0.148846	0.11525	0.156693	0.129079
0	cerebral cortex _ neuropil	ENSG00000182271	0.153575	0.153575	0.101788	0.121431	0.0821445	0.144646	0.137503	0.139289	0.133931	0.114288	0.125002	0.13036	0.137503	0.121431	0.128574	0.14286	0.162503	0.141074	0.105359	0.132145	0.153575	0.0750015	0.146431	0.105359	0.137503	0.103573	0.141074	0.13036	0.13036	0.148217	0.157146	0.132145	0.121431	0.13036	0.112502	0.139289	0.107145	0.114288	0.126788	0.108931	0.121431	0.11786	0.137503	0.126788	0.101788	0.158932	0.123217
1	cerebral cortex _ neuropil	ENSG00000130052	0.153575	0.153575	0.101788	0.121431	0.0821445	0.144646	0.137503	0.139289	0.133931	0.114288	0.125002	0.13036	0.137503	0.121431	0.128574	0.14286	0.162503	0.141074	0.105359	0.132145	0.153575	0.0750015	0.146431	0.105359	0.137503	0.103573	0.141074	0.13036	0.13036	0.148217	0.157146	0.132145	0.121431	0.13036	0.112502	0.139289	0.107145	0.114288	0.126788	0.108931	0.121431	0.11786	0.137503	0.126788	0.101788	0.158932	0.123217
0	cerebral cortex _ neuronal cells	ENSG00000184185	0.203902	0.222083	0.179565	0.186997	0.149014	0.217132	0.198357	0.223846	0.177301	0.212357	0.218058	0.202705	0.230069	0.185685	0.183841	0.239048	0.21712	0.194212	0.182249	0.188994	0.216828	0.169943	0.220055	0.169781	0.208054	0.153553	0.195274	0.215231	0.210631	0.22024	0.230874	0.213914	0.173473	0.211951	0.179339	0.225942	0.156548	0.171755	0.206433	0.186426	0.169178	0.184794	0.229817	0.200652	0.173405	0.208483	0.192338
0	cerebral cortex _ neuronal cells	ENSG00000168135	0.184919	0.197869	0.149447	0.161695	0.119648	0.187403	0.172609	0.20225	0.153998	0.198316	0.202499	0.208103	0.216874	0.157265	0.164605	0.22272	0.194846	0.177647	0.15594	0.156241	0.193297	0.163157	0.19794	0.145908	0.18727	0.132181	0.186968	0.203422	0.18071	0.202119	0.212966	0.174379	0.14314	0.205111	0.155404	0.212862	0.133989	0.147891	0.179857	0.153278	0.141663	0.162508	0.206808	0.171621	0.149188	0.189496	0.161206
0	cerebral cortex _ neuronal cells	ENSG00000197177	0.172995	0.202531	0.17405	0.17616	0.120253	0.189873	0.170886	0.172995	0.151898	0.184598	0.198312	0.181434	0.203586	0.154008	0.172995	0.218354	0.185653	0.178269	0.154008	0.157172	0.191983	0.158227	0.200421	0.147679	0.184599	0.130801	0.168776	0.183544	0.164556	0.202531	0.205696	0.163502	0.151898	0.185653	0.160337	0.197257	0.138185	0.156118	0.195147	0.149789	0.154008	0.177215	0.186708	0.158227	0.148734	0.178269	0.159282
1	cerebral cortex _ neuronal cells	ENSG00000075188	0.193121	0.171964	0.181252	0.208133	0.141441	0.199946	0.177471	0.213862	0.155977	0.21155	0.164112	0.187625	0.212557	0.150287	0.160762	0.219007	0.14949	0.161134	0.190617	0.158832	0.194705	0.164011	0.194607	0.164691	0.188519	0.142611	0.18231	0.203352	0.184783	0.194414	0.1951	0.168209	0.14321	0.195303	0.164023	0.192848	0.151136	0.139422	0.170763	0.154141	0.168679	0.188624	0.213138	0.169307	0.157216	0.176613	0.1756
0	cerebral cortex _ neuronal cells	ENSG00000188937	0.0937507	0.088236	0.0790447	0.095589	0.080883	0.0919125	0.0845595	0.112133	0.0790447	0.101104	0.0790447	0.11581	0.106619	0.0863977	0.0863977	0.119486	0.0698535	0.080883	0.0937507	0.095589	0.0974273	0.0974273	0.101104	0.0716917	0.0974273	0.0827212	0.108457	0.108457	0.0900742	0.101104	0.10478	0.0919125	0.0790447	0.108457	0.0863977	0.10478	0.0937507	0.088236	0.0937507	0.0863977	0.0863977	0.106619	0.113972	0.0974273	0.0900742	0.0974273	0.0919125
0	cerebellum _ cells in molecular layer	ENSG00000277238	0.0702719	0.064898	0.0620045	0.064898	0.0543986	0.0678743	0.0620045	0.0701891	0.0609298	0.0644021	0.0561347	0.0757284	0.0655595	0.0567134	0.059111	0.075067	0.0627487	0.0632447	0.0667169	0.0543158	0.0743228	0.0508436	0.0719252	0.0567134	0.0655595	0.0596897	0.0620045	0.0667169	0.0696104	0.0667169	0.072008	0.0638234	0.0639061	0.0685358	0.0649808	0.0696104	0.0632447	0.0667169	0.0661382	0.0620045	0.0608471	0.0620045	0.0696104	0.0714293	0.0632447	0.0678743	0.0614258
0	cerebral cortex _ neuropil	ENSG00000157551	0.172139	0.16869	0.150343	0.136902	0.126423	0.169137	0.169706	0.166123	0.167295	0.157074	0.195457	0.167339	0.168188	0.168438	0.140585	0.183646	0.203933	0.164663	0.139411	0.144925	0.170429	0.136794	0.171479	0.149207	0.169706	0.136179	0.167262	0.163679	0.152884	0.17191	0.1716	0.168234	0.167295	0.167876	0.138899	0.174835	0.130847	0.157251	0.16733	0.148005	0.143497	0.152082	0.165521	0.1513	0.150756	0.179588	0.166026
0	cerebral cortex _ neuronal cells	ENSG00000168216	0.423077	0.442307	0.365384	0.384615	0.326923	0.384615	0.365384	0.423077	0.346154	0.403846	0.326923	0.365384	0.442307	0.365384	0.346154	0.461538	0.365384	0.307692	0.346154	0.365384	0.423077	0.403846	0.461538	0.365384	0.403846	0.346154	0.384615	0.461538	0.403846	0.403846	0.442307	0.384615	0.346154	0.461538	0.346154	0.403846	0.365384	0.384615	0.442307	0.384615	0.346154	0.403846	0.461538	0.365384	0.346154	0.442307	0.423077
0	cerebral cortex _ neuronal cells	ENSG00000156170	0.131295	0.129924	0.123359	0.129964	0.119257	0.131106	0.127349	0.134338	0.124116	0.136481	0.127263	0.133243	0.131246	0.124635	0.127251	0.139427	0.125312	0.126827	0.126445	0.124592	0.135434	0.123261	0.137098	0.128679	0.134815	0.125633	0.130627	0.128444	0.129204	0.134677	0.132675	0.128975	0.122404	0.134195	0.131246	0.136432	0.127294	0.128774	0.136909	0.129152	0.126353	0.135431	0.127018	0.121173	0.119745	0.131625	0.123408
0	cerebral cortex _ neuronal cells	ENSG00000277730	0.108553	0.108553	0.078948	0.085527	0.0756585	0.0953955	0.0822375	0.0953955	0.078948	0.101974	0.0888165	0.0822375	0.092106	0.085527	0.085527	0.121712	0.098685	0.101974	0.092106	0.0953955	0.111843	0.0888165	0.115132	0.078948	0.0953955	0.078948	0.105264	0.101974	0.101974	0.105264	0.098685	0.085527	0.078948	0.0953955	0.0756585	0.108553	0.0822375	0.0888165	0.098685	0.0756585	0.085527	0.085527	0.101974	0.092106	0.078948	0.0953955	0.092106
1	cerebral cortex _ neuronal cells	ENSG00000188038	0.121089	0.123307	0.113573	0.121158	0.0978458	0.114763	0.110936	0.122399	0.110148	0.120371	0.116107	0.113608	0.118607	0.108402	0.113521	0.130909	0.113958	0.106758	0.10377	0.111826	0.127485	0.0991732	0.128341	0.108907	0.118624	0.105097	0.116458	0.120285	0.111809	0.123709	0.122382	0.113573	0.104644	0.120319	0.118256	0.12579	0.104224	0.107597	0.124112	0.110602	0.108068	0.119043	0.123692	0.107563	0.103787	0.115182	0.108856
0	cerebral cortex _ neuronal cells	ENSG00000179841	0.141944	0.144276	0.121518	0.133277	0.0945895	0.135206	0.127759	0.151588	0.113771	0.13981	0.128716	0.137023	0.138376	0.113485	0.114758	0.152626	0.121874	0.131736	0.121708	0.120273	0.146845	0.124866	0.14866	0.121535	0.137742	0.107737	0.14139	0.143406	0.135339	0.148703	0.147845	0.12666	0.103557	0.139965	0.120275	0.148328	0.110463	0.116137	0.141415	0.116944	0.125408	0.132178	0.147349	0.130205	0.113722	0.142394	0.128102
0	cerebral cortex _ endothelial cells	ENSG00000285098	0.0573772	0.0573772	0.0409837	0.0573772	0.0573772	0.0573772	0.0573772	0.032787	0.0573772	0.0573772	0.0491805	0.0491805	0.0573772	0.065574	0.0573772	0.0573772	0.0491805	0.0573772	0.0573772	0.0573772	0.0573772	0.0409837	0.0573772	0.0409837	0.0573772	0.0491805	0.065574	0.0573772	0.0573772	0.0573772	0.065574	0.0573772	0.0491805	0.0573772	0.0409837	0.0573772	0.0491805	0.0573772	0.065574	0.0491805	0.0491805	0.0573772	0.0573772	0.0409837	0.0409837	0.0573772	0.0573772
0	cerebral cortex _ neuronal cells	ENSG00000148734	0.311541	0.321157	0.282695	0.29231	0.263464	0.29231	0.282695	0.311541	0.273079	0.301926	0.263464	0.282695	0.321157	0.282695	0.273079	0.330772	0.282695	0.253848	0.273079	0.282695	0.311541	0.301926	0.330772	0.282695	0.301926	0.273079	0.29231	0.330772	0.301926	0.301926	0.321157	0.29231	0.273079	0.330772	0.273079	0.301926	0.282695	0.29231	0.321157	0.29231	0.273079	0.301926	0.330772	0.282695	0.273079	0.321157	0.311541
0	cerebral cortex _ neuronal cells	ENSG00000205209	0.130872	0.123322	0.112416	0.124161	0.10151	0.121644	0.119127	0.128356	0.112416	0.117449	0.115772	0.10906	0.122483	0.115772	0.117449	0.133389	0.116611	0.10906	0.108221	0.115772	0.133389	0.0973153	0.133389	0.108221	0.120805	0.104027	0.123322	0.125839	0.117449	0.125839	0.130033	0.112416	0.106543	0.122483	0.114933	0.131711	0.105705	0.110738	0.128356	0.109899	0.106543	0.121644	0.127517	0.114094	0.106543	0.122483	0.113255
0	cerebral cortex _ neuronal cells	ENSG00000178403	0.253616	0.183393	0.18787	0.2201	0.184715	0.221052	0.192109	0.23463	0.215673	0.215298	0.191733	0.226844	0.235618	0.197344	0.226191	0.256024	0.149647	0.200818	0.203421	0.181654	0.238024	0.175447	0.226616	0.208033	0.209644	0.190077	0.204273	0.207995	0.234387	0.213464	0.228882	0.175711	0.219494	0.222564	0.217556	0.229067	0.198722	0.168929	0.212237	0.207807	0.193102	0.212515	0.182889	0.179434	0.176175	0.216484	0.167924
0	caudate _ glial cells	ENSG00000284982	0.09589	0.0890408	0.085616	0.0993145	0.0719175	0.0821915	0.0821915	0.09589	0.109589	0.09589	0.0993145	0.075342	0.09589	0.0787667	0.085616	0.09589	0.09589	0.0821915	0.0513695	0.09589	0.0890408	0.0719173	0.09589	0.0821915	0.09589	0.0821915	0.0890408	0.0890408	0.0821915	0.0924655	0.102739	0.109589	0.0821912	0.0890408	0.0787667	0.102739	0.0787667	0.0616435	0.085616	0.0787667	0.102739	0.106164	0.0582187	0.0821915	0.0821915	0.09589	0.0821915
0	cerebral cortex _ neuronal cells	ENSG00000229432	0.0879106	0.0855023	0.078588	0.0833921	0.0750522	0.0867784	0.0846618	0.085603	0.0807752	0.0853436	0.0838668	0.0815549	0.0858451	0.0814055	0.0826444	0.0924074	0.0806261	0.0797269	0.079966	0.0820501	0.0881968	0.0768657	0.0903259	0.0790002	0.0870908	0.0762734	0.0854338	0.0860562	0.084014	0.0888134	0.0895188	0.0829472	0.0803072	0.0880864	0.0824715	0.0887859	0.0765131	0.0775911	0.0886333	0.0803852	0.0778744	0.0834828	0.0846115	0.0817023	0.0779317	0.087737	0.0782035
0	cerebral cortex _ neuronal cells	ENSG00000197498	0.175686	0.176682	0.153984	0.172885	0.134047	0.178507	0.168893	0.178067	0.147982	0.172152	0.184975	0.181523	0.192008	0.151091	0.167261	0.205149	0.156899	0.167817	0.164499	0.161792	0.180394	0.150304	0.189008	0.149567	0.177531	0.139175	0.171684	0.179142	0.180033	0.186347	0.19161	0.15381	0.153384	0.188847	0.153911	0.181997	0.134524	0.150653	0.182021	0.153894	0.149978	0.164777	0.190115	0.170458	0.147515	0.182046	0.162016
1	cerebral cortex _ neuronal cells	ENSG00000169385	0.157727	0.165554	0.139606	0.150984	0.11137	0.161013	0.152279	0.158233	0.125816	0.156151	0.163989	0.158432	0.163578	0.132852	0.143519	0.178265	0.142787	0.150489	0.144069	0.139658	0.166234	0.13689	0.174233	0.134388	0.159331	0.122182	0.150198	0.158979	0.161298	0.167541	0.174064	0.136977	0.134616	0.166305	0.135506	0.16601	0.124975	0.132339	0.166085	0.132908	0.138749	0.153265	0.165731	0.151896	0.130253	0.163759	0.139941
1	cerebellum _ Purkinje cells	ENSG00000183036	0.180297	0.161072	0.139139	0.150395	0.114721	0.158706	0.145321	0.165121	0.128141	0.191722	0.141793	0.138447	0.194115	0.130112	0.134509	0.160161	0.167741	0.144619	0.141887	0.143151	0.169425	0.136803	0.170866	0.129005	0.15263	0.126504	0.151569	0.163426	0.155174	0.166195	0.172856	0.143036	0.124759	0.182232	0.137307	0.169974	0.127359	0.137756	0.154627	0.135606	0.133822	0.146429	0.156398	0.146989	0.125064	0.158956	0.143861
0	cerebellum _ cells in molecular layer	ENSG00000260458	0.136691	0.150574	0.115314	0.117736	0.0904472	0.147675	0.138617	0.146226	0.0940703	0.120692	0.148876	0.158354	0.147313	0.127995	0.106141	0.153529	0.124849	0.144414	0.12872	0.122446	0.154921	0.109517	0.156733	0.121473	0.14224	0.106504	0.140066	0.149487	0.148762	0.143327	0.155284	0.117736	0.0976936	0.150993	0.115199	0.152023	0.0897226	0.10904	0.146588	0.114113	0.112663	0.124372	0.146588	0.142965	0.120749	0.142602	0.125097
0	cerebral cortex _ neuronal cells	ENSG00000171855	0.21345	0.190378	0.192416	0.200277	0.157058	0.186186	0.171473	0.197573	0.172366	0.196602	0.187648	0.185222	0.194694	0.174475	0.167902	0.213774	0.159439	0.186833	0.181844	0.17212	0.209827	0.181922	0.192759	0.173013	0.185888	0.16314	0.186509	0.196382	0.201468	0.200032	0.195787	0.176882	0.17837	0.194843	0.178396	0.201144	0.176584	0.176882	0.191621	0.178344	0.199016	0.189363	0.190456	0.191595	0.181398	0.189162	0.186186
0	caudate _ neuronal cells	ENSG00000197599	0.106195	0.104238	0.0870906	0.115865	0.084086	0.0976908	0.0950702	0.121357	0.0908483	0.128879	0.0890469	0.114883	0.113333	0.0732499	0.103168	0.118685	0.083444	0.0996471	0.0999203	0.0802106	0.105944	0.0910398	0.100835	0.0889139	0.0985989	0.0780628	0.106416	0.115333	0.103456	0.110254	0.109479	0.0958675	0.0825066	0.119873	0.101086	0.106852	0.0859023	0.0834369	0.103434	0.0945683	0.0892979	0.101973	0.116773	0.1015	0.0895781	0.0962807	0.0992702
0	caudate _ neuronal cells	ENSG00000073417	0.171875	0.1875	0.140625	0.109375	0.078125	0.125	0.140625	0.1875	0.125	0.203125	0.140625	0.140625	0.140625	0.078125	0.109375	0.171875	0.078125	0.140625	0.125	0.09375	0.15625	0.078125	0.171875	0.109375	0.171875	0.109375	0.140625	0.1875	0.15625	0.203125	0.203125	0.15625	0.09375	0.171875	0.09375	0.1875	0.125	0.125	0.171875	0.140625	0.09375	0.09375	0.171875	0.125	0.078125	0.140625	0.125
0	cerebral cortex _ neuronal cells	ENSG00000196338	0.136909	0.135469	0.117169	0.133154	0.0959072	0.130271	0.119798	0.134612	0.112756	0.133187	0.12357	0.124271	0.131814	0.110692	0.117915	0.147788	0.112484	0.126359	0.122117	0.10918	0.140116	0.099622	0.141161	0.107466	0.130747	0.102156	0.128694	0.136627	0.132257	0.141467	0.144459	0.123219	0.113264	0.137902	0.115067	0.141282	0.106295	0.112924	0.132858	0.115685	0.124316	0.126918	0.136201	0.121205	0.103566	0.130203	0.122776
0	cerebral cortex _ neuronal cells	ENSG00000160223	0.0738543	0.0644205	0.0671159	0.0814016	0.0358489	0.0684635	0.0698113	0.0725067	0.0684635	0.0657681	0.0698113	0.0827493	0.0725067	0.0644205	0.0684635	0.0867924	0.0541778	0.0684635	0.0657681	0.0644205	0.0671159	0.0630727	0.0671159	0.0528301	0.0671159	0.0514824	0.0671159	0.0711589	0.0671159	0.0800539	0.0698113	0.084097	0.0644205	0.0711589	0.0698113	0.0698113	0.0514824	0.0555255	0.0854447	0.0371966	0.0814016	0.0827493	0.0725067	0.0644205	0.0671159	0.0684635	0.0711589
0	cerebral cortex _ neuronal cells	ENSG00000160796	0.088865	0.0958071	0.0797721	0.089302	0.0718465	0.0879333	0.0879717	0.100026	0.0784055	0.0879087	0.0811407	0.0848739	0.0869637	0.0783349	0.0800906	0.101062	0.0766721	0.0832767	0.0824089	0.0820069	0.0978585	0.0830349	0.0989137	0.0762229	0.0872561	0.0708185	0.0879989	0.0926688	0.0940732	0.0929879	0.095235	0.0867035	0.0758649	0.0909175	0.0804892	0.09993	0.071489	0.0793428	0.0954424	0.0830754	0.0843385	0.0879733	0.098424	0.0901716	0.0746156	0.0904806	0.0842607
0	hippocampus _ neuronal cells	ENSG00000118257	0.0970214	0.0979187	0.0822517	0.091929	0.0714117	0.0935849	0.0835894	0.0928689	0.0819547	0.111828	0.107024	0.123158	0.113341	0.086399	0.0778809	0.101954	0.0990937	0.0894898	0.078617	0.0829189	0.0962975	0.0808328	0.0958592	0.0813443	0.0961038	0.0764858	0.0910747	0.0993005	0.0892062	0.102021	0.100272	0.0910378	0.0799617	0.126021	0.0866079	0.0988215	0.0774367	0.0789292	0.0961248	0.0837941	0.0875281	0.0889045	0.095682	0.0829258	0.081434	0.0873213	0.097643
0	cerebral cortex _ neuronal cells	ENSG00000058668	0.197855	0.207695	0.175421	0.192187	0.140159	0.201446	0.182494	0.207167	0.171814	0.197779	0.203906	0.195899	0.205108	0.176117	0.180635	0.221434	0.191667	0.180362	0.181405	0.180715	0.209923	0.167036	0.214647	0.169229	0.194405	0.160857	0.186511	0.201162	0.195911	0.210551	0.215363	0.187574	0.173688	0.201107	0.17387	0.205622	0.157827	0.165455	0.195918	0.171243	0.173476	0.186502	0.212733	0.185694	0.165475	0.194968	0.170863
0	caudate _ glial cells	ENSG00000136868	0.0624997	0.0624997	0.0624997	0.0624997	0.0624997	0.0624997	0.0624997	0.0624997	0.083333	0.083333	0.083333	0.083333	0.083333	0.0416665	0.0624997	0.083333	0.0416665	0.0624997	0.0624997	0.0624997	0.0624997	0.0624997	0.0624997	0.083333	0.083333	0.0416665	0.083333	0.0624997	0.0624997	0.0624997	0.0624997	0.0624997	0.0624997	0.083333	0.0624997	0.0624997	0.0624997	0.0624997	0.083333	0.0624997	0.0624997	0.0624997	0.0624997	0.0624997	0.0624997	0.0624997	0.0624997
0	cerebellum _ cells in molecular layer	ENSG00000256797	0.0357145	0.0357145	0.0357145	0.0357145	0.0357145	0.0357145	0.0357145	0.0357145	0.071429	0.0357145	0.0357145	0.107144	0.0357145	0.0357145	0.0357145	0.071429	0.071429	0.0357145	0.0357145	0.0357145	0.0357145	0.0357145	0.0357145	0.0357145	0.0357145	0.0357145	0.0357145	0.0357145	0.0357145	0.0357145	0.0357145	0.0357145	0.071429	0.0357145	0.0357145	0.0357145	0.0357145	0.0357145	0.0357145	0.0357145	0.0357145	0.0357145	0.0357145	0.0357145	0.0357145	0.0357145	0.0357145
0	caudate _ glial cells	ENSG00000150045	0.047946	0.0445212	0.042809	0.0496585	0.0359595	0.0410965	0.0410965	0.047946	0.0547955	0.047946	0.0496585	0.037672	0.047946	0.0393843	0.042809	0.047946	0.047946	0.0410965	0.0256855	0.047946	0.0445212	0.0359597	0.047946	0.0410965	0.047946	0.0410965	0.0445212	0.0445212	0.0410965	0.0462335	0.0513707	0.0547955	0.0410968	0.0445212	0.0393843	0.0513707	0.0393843	0.0308225	0.042809	0.0393843	0.0513707	0.0530832	0.0291103	0.0410965	0.0410965	0.047946	0.0410965
0	cerebral cortex _ neuronal cells	ENSG00000215045	0.140058	0.170171	0.131819	0.179546	0.0903412	0.176421	0.165057	0.170171	0.147444	0.152558	0.152558	0.163921	0.183808	0.119319	0.134944	0.19091	0.17216	0.152558	0.122444	0.12358	0.176421	0.151421	0.170171	0.120455	0.165057	0.0965913	0.153694	0.19091	0.168183	0.176421	0.173296	0.133807	0.11733	0.169035	0.101705	0.167046	0.102841	0.11108	0.177558	0.11108	0.120455	0.144319	0.170171	0.133807	0.0903412	0.155683	0.11108
0	cerebral cortex _ neuronal cells	ENSG00000144285	0.204965	0.19989	0.1681	0.189681	0.154634	0.196647	0.186943	0.210738	0.180536	0.208058	0.178349	0.196424	0.215244	0.173003	0.183815	0.220426	0.184313	0.178473	0.173604	0.181858	0.205377	0.178632	0.203181	0.174678	0.188261	0.16828	0.186229	0.201635	0.194529	0.197829	0.203805	0.200664	0.174081	0.207129	0.178416	0.209402	0.163472	0.176961	0.194199	0.179565	0.163931	0.188697	0.201382	0.185111	0.170015	0.199009	0.177918
0	cerebral cortex _ neuronal cells	ENSG00000078237	0.110986	0.102132	0.0770995	0.0948384	0.0788776	0.0997026	0.095589	0.112454	0.0765838	0.10184	0.0878174	0.0939399	0.0928704	0.090399	0.0753415	0.131072	0.10597	0.0903899	0.0928915	0.100345	0.101807	0.0656031	0.104001	0.0835519	0.100484	0.0836039	0.0948723	0.111378	0.107133	0.109461	0.108847	0.0846402	0.0835859	0.0971341	0.0854548	0.124822	0.0735975	0.0854407	0.100075	0.0878354	0.0806475	0.0839266	0.109717	0.105094	0.0727251	0.0979715	0.0952162
0	cerebral cortex _ neuronal cells	ENSG00000198855	0.117887	0.118127	0.0921269	0.116699	0.0724252	0.116739	0.106044	0.121939	0.0738449	0.0947887	0.0999596	0.0920951	0.110845	0.0877455	0.0891841	0.131751	0.102657	0.0979398	0.0931869	0.0971426	0.120233	0.0855405	0.121491	0.0759195	0.115047	0.0730621	0.115386	0.105879	0.114285	0.122092	0.112495	0.0883313	0.0824178	0.101512	0.0804951	0.120028	0.0868671	0.0884013	0.108296	0.0956044	0.0946557	0.111548	0.117537	0.110722	0.0776101	0.103543	0.104159
0	cerebellum _ Purkinje cells	ENSG00000254470	0.123993	0.125644	0.11123	0.11919	0.0680674	0.122569	0.131473	0.129247	0.10872	0.102261	0.1173	0.0942616	0.137529	0.112605	0.110987	0.10985	0.114474	0.113696	0.10261	0.0939147	0.128153	0.0512717	0.127872	0.0890622	0.126104	0.0687552	0.121339	0.125915	0.120174	0.127707	0.13197	0.117168	0.10665	0.099916	0.0920499	0.129274	0.0917441	0.112411	0.119913	0.11005	0.110308	0.116909	0.126076	0.116601	0.0887833	0.108744	0.112805
0	cerebral cortex _ neuronal cells	ENSG00000170468	0.152091	0.148687	0.12406	0.147675	0.126255	0.145652	0.13572	0.151975	0.132973	0.155378	0.142798	0.152281	0.169442	0.133109	0.149542	0.174346	0.127442	0.153373	0.141274	0.135709	0.165409	0.126336	0.162481	0.124567	0.134674	0.120433	0.132301	0.150266	0.160985	0.154983	0.164047	0.139875	0.124051	0.173341	0.136575	0.149508	0.104943	0.131039	0.13192	0.135307	0.137284	0.140828	0.161092	0.155835	0.119432	0.131394	0.11796
1	caudate _ neuronal cells	ENSG00000102468	0.161537	0.168015	0.143696	0.156348	0.119341	0.164638	0.147143	0.168539	0.18935	0.209076	0.147149	0.143687	0.154938	0.137587	0.138023	0.189566	0.194962	0.158108	0.147136	0.144973	0.170204	0.13809	0.169	0.138256	0.16828	0.129518	0.15952	0.167418	0.159068	0.176475	0.174976	0.143072	0.135054	0.155996	0.141803	0.167673	0.138308	0.138719	0.159883	0.143904	0.144763	0.150671	0.169635	0.14747	0.132569	0.157039	0.140591
0	cerebral cortex _ neuronal cells	ENSG00000181072	0.191683	0.180373	0.149598	0.181688	0.155711	0.186719	0.176679	0.190123	0.165639	0.177823	0.167328	0.167914	0.188622	0.163261	0.167073	0.202744	0.187723	0.179559	0.161027	0.175559	0.195023	0.165234	0.189133	0.155881	0.183811	0.163291	0.184302	0.188166	0.190584	0.189331	0.196404	0.16907	0.15249	0.182635	0.175906	0.195918	0.150017	0.154713	0.178429	0.162006	0.178872	0.178471	0.200557	0.178313	0.164053	0.178275	0.160369
1	cerebral cortex _ neuronal cells	ENSG00000180720	0.174795	0.171318	0.154218	0.168945	0.138375	0.171361	0.161797	0.172999	0.181002	0.203199	0.205077	0.204617	0.215607	0.173083	0.18802	0.250285	0.243588	0.164004	0.156723	0.155825	0.17528	0.148021	0.177472	0.152837	0.168129	0.150338	0.167735	0.171575	0.162148	0.17436	0.180249	0.165957	0.178854	0.217738	0.159562	0.17712	0.145463	0.157022	0.168658	0.156415	0.166071	0.165481	0.175968	0.157974	0.145895	0.165216	0.159218
0	cerebral cortex _ neuronal cells	ENSG00000101180	0.177964	0.161352	0.147508	0.160962	0.152841	0.164153	0.158712	0.181465	0.149211	0.185701	0.179089	0.180099	0.180253	0.155642	0.165668	0.207862	0.179352	0.165675	0.171472	0.165601	0.164658	0.157352	0.183802	0.166537	0.160732	0.164624	0.161628	0.161352	0.171129	0.1696	0.177062	0.16917	0.165668	0.190246	0.17797	0.177681	0.146659	0.136498	0.165284	0.159292	0.165675	0.165904	0.187687	0.171869	0.162725	0.168166	0.159062
1	cerebral cortex _ neuropil	ENSG00000188778	0.167082	0.167515	0.128068	0.149178	0.11732	0.161963	0.153434	0.156501	0.141815	0.163573	0.152773	0.145763	0.168858	0.127946	0.155728	0.188932	0.191029	0.146934	0.133258	0.127595	0.180111	0.11607	0.182499	0.123894	0.144794	0.122674	0.152309	0.152816	0.15508	0.162761	0.182938	0.149069	0.138712	0.15838	0.144134	0.17471	0.134026	0.138995	0.15121	0.132309	0.138384	0.137909	0.158563	0.142819	0.121341	0.156596	0.143195
0	cerebral cortex _ neuronal cells	ENSG00000196639	0.146414	0.140318	0.123696	0.13715	0.11891	0.144508	0.133512	0.138011	0.146035	0.158317	0.153094	0.151326	0.164378	0.125877	0.15019	0.187025	0.170817	0.135911	0.124248	0.11659	0.143624	0.111517	0.147688	0.12209	0.139699	0.124741	0.140594	0.138929	0.126682	0.144003	0.152853	0.134842	0.146023	0.168418	0.140468	0.154862	0.122847	0.123203	0.134131	0.128139	0.134522	0.13614	0.142843	0.124248	0.118278	0.127886	0.130687
1	caudate _ neuronal cells	ENSG00000100433	0.25	0.5	0.25	0.25	0.25	0.25	0.25	0.25	0.25	0.75	0.25	0.5	0.5	0.25	0.25	0.5	0.25	0.25	0.25	0.25	0.75	0.25	0.75	0.25	0.25	0.25	0.25	0.25	0.5	0.25	0.25	0.25	0.25	0	0.25	0.5	0.25	0.25	0.25	0.25	0.25	0.25	0.25	0.25	0.25	0.5	0.25
0	hippocampus _ neuronal cells	ENSG00000147257	0.180354	0.181654	0.164397	0.163128	0.141096	0.166203	0.163287	0.174863	0.112902	0.14794	0.179733	0.17818	0.169604	0.156906	0.156251	0.17498	0.159443	0.156906	0.140068	0.157902	0.179098	0.15987	0.161796	0.148541	0.165558	0.138994	0.159864	0.184268	0.167742	0.17457	0.177851	0.147029	0.130935	0.197404	0.114546	0.184242	0.131214	0.135427	0.161158	0.142679	0.103499	0.1498	0.119111	0.158393	0.1479	0.178027	0.126704
0	cerebellum _ Purkinje cells	ENSG00000118432	0.117547	0.115932	0.0935373	0.111409	0.0874138	0.114857	0.100317	0.120622	0.0996568	0.115444	0.10938	0.113258	0.129994	0.094421	0.0961738	0.128837	0.110797	0.112716	0.104479	0.0971387	0.117508	0.0998458	0.121488	0.100517	0.114301	0.0981199	0.109689	0.12012	0.110716	0.124639	0.121804	0.108522	0.0922874	0.120847	0.110946	0.121319	0.0930973	0.0956414	0.114625	0.0948905	0.107525	0.107196	0.12228	0.109453	0.0958945	0.106653	0.0999787
0	cerebral cortex _ neuropil	ENSG00000177511	0.127359	0.147171	0.0933965	0.124529	0.073585	0.13585	0.118868	0.13585	0.101887	0.172642	0.14434	0.158491	0.186793	0.124528	0.101887	0.13868	0.189622	0.124529	0.076416	0.130189	0.147171	0.110378	0.152831	0.14151	0.147171	0.101888	0.107548	0.13585	0.14717	0.14151	0.158491	0.124529	0.118868	0.164152	0.124529	0.161322	0.118869	0.113208	0.14151	0.124529	0.087736	0.127359	0.13585	0.130189	0.118868	0.130189	0.130189
0	cerebral cortex _ neuronal cells	ENSG00000171189	0.159292	0.159717	0.139266	0.16123	0.117565	0.159892	0.143006	0.164182	0.137906	0.173764	0.154802	0.163517	0.181379	0.126152	0.137617	0.183669	0.151535	0.148853	0.142617	0.138156	0.163522	0.139703	0.165619	0.128977	0.157793	0.123986	0.157693	0.161111	0.156654	0.169115	0.166849	0.147596	0.135914	0.176817	0.137856	0.161863	0.12985	0.131666	0.159296	0.133925	0.14253	0.150727	0.159262	0.1357	0.122379	0.155192	0.134409
0	cerebellum _ cells in molecular layer	ENSG00000183795	0.152162	0.147423	0.158952	0.171393	0.107457	0.153347	0.147423	0.185588	0.174628	0.204819	0.143572	0.218718	0.185292	0.12965	0.174628	0.206893	0.130835	0.128191	0.145053	0.133204	0.171985	0.0905953	0.151569	0.12049	0.151273	0.115158	0.166654	0.171689	0.148015	0.173466	0.175244	0.12049	0.150658	0.206004	0.15836	0.148015	0.133797	0.0982969	0.151569	0.137944	0.140906	0.165469	0.168727	0.126414	0.11812	0.166061	0.140906
1	cerebral cortex _ neuronal cells	ENSG00000157152	0.213659	0.21054	0.188523	0.204591	0.164339	0.208725	0.194475	0.224193	0.182698	0.213742	0.204669	0.201533	0.207372	0.16614	0.186622	0.227216	0.206259	0.205863	0.188236	0.163721	0.214999	0.174082	0.216419	0.186071	0.208585	0.181979	0.21285	0.223291	0.201703	0.224177	0.223792	0.196976	0.174721	0.213819	0.196339	0.225835	0.182111	0.186682	0.214209	0.182271	0.196131	0.200554	0.21306	0.197483	0.178359	0.198345	0.188404
1	cerebral cortex _ neuronal cells	ENSG00000115020	0.165595	0.144705	0.129581	0.148073	0.117308	0.134874	0.128761	0.145357	0.145524	0.15906	0.145314	0.149884	0.157512	0.139003	0.149682	0.175888	0.137675	0.133868	0.130872	0.131859	0.149054	0.126697	0.149358	0.124139	0.135594	0.121292	0.136433	0.144147	0.138616	0.146567	0.148536	0.135754	0.137208	0.162606	0.129642	0.154423	0.119263	0.140175	0.141013	0.130678	0.124212	0.139166	0.143644	0.133716	0.123254	0.139645	0.132739
0	cerebral cortex _ neuronal cells	ENSG00000115993	0.120716	0.116988	0.110331	0.100741	0.071584	0.102373	0.099873	0.120258	0.079709	0.139335	0.134607	0.127239	0.12771	0.08961	0.088097	0.152457	0.125065	0.115113	0.0909563	0.0823757	0.123383	0.0930238	0.119488	0.0782638	0.107517	0.0767508	0.107517	0.122758	0.111219	0.116508	0.130979	0.0988663	0.0727378	0.142313	0.0792507	0.123383	0.0708628	0.103962	0.110642	0.0919433	0.103097	0.132302	0.122133	0.108719	0.0788887	0.122133	0.095908
0	cerebral cortex _ neuronal cells	ENSG00000198763	0.178396	0.18562	0.143975	0.173425	0.112	0.166891	0.163179	0.180231	0.134944	0.17069	0.177984	0.148197	0.192454	0.153102	0.136331	0.199037	0.176643	0.157985	0.157084	0.162876	0.193031	0.117108	0.192473	0.136479	0.17817	0.133551	0.180023	0.181346	0.169159	0.190779	0.19136	0.161289	0.139418	0.184204	0.159522	0.190978	0.133924	0.149687	0.170857	0.150463	0.150026	0.174912	0.182689	0.16176	0.134444	0.164695	0.132032
1	cerebellum _ Purkinje cells	ENSG00000105711	0.232311	0.226027	0.19701	0.245456	0.177002	0.213544	0.199655	0.230079	0.208584	0.227764	0.21065	0.230906	0.25083	0.206517	0.197258	0.247606	0.205194	0.192959	0.217843	0.207426	0.230657	0.206682	0.225449	0.193124	0.213379	0.194777	0.2128	0.225449	0.21619	0.219331	0.212138	0.217843	0.192214	0.213792	0.202631	0.222473	0.174936	0.201639	0.235122	0.192958	0.203707	0.220654	0.210568	0.199655	0.190892	0.208749	0.198498
0	cerebral cortex _ neuronal cells	ENSG00000149970	0.172029	0.178934	0.154288	0.162695	0.123731	0.176545	0.158131	0.181056	0.150419	0.191775	0.183647	0.182917	0.193313	0.146791	0.164342	0.208713	0.17695	0.164763	0.151264	0.149717	0.181015	0.147438	0.188496	0.141999	0.171846	0.132914	0.172047	0.182531	0.165332	0.190189	0.180466	0.155549	0.147995	0.191936	0.150159	0.184515	0.144004	0.149664	0.169895	0.151264	0.145916	0.158505	0.184402	0.153579	0.141247	0.167322	0.157625
1	cerebral cortex _ neuronal cells	ENSG00000179915	0.296054	0.302138	0.276711	0.282814	0.241772	0.29008	0.276601	0.299028	0.269039	0.289645	0.278064	0.296774	0.302437	0.264348	0.265939	0.307599	0.276158	0.261817	0.284304	0.26878	0.303688	0.268387	0.304187	0.267565	0.293413	0.264483	0.295565	0.292458	0.288446	0.298375	0.298885	0.285226	0.261767	0.299703	0.26681	0.305396	0.251147	0.26926	0.298216	0.264293	0.278048	0.286129	0.298725	0.282063	0.265523	0.292413	0.270479
0	cerebral cortex _ neuronal cells	ENSG00000152192	0.16679	0.157446	0.143198	0.162228	0.119185	0.157787	0.146857	0.170572	0.14007	0.167009	0.136329	0.165845	0.167362	0.130379	0.149552	0.185146	0.122173	0.142612	0.139431	0.134104	0.169894	0.153725	0.164267	0.137622	0.162167	0.123609	0.161374	0.164447	0.153455	0.165446	0.161709	0.150388	0.140448	0.17858	0.137878	0.16284	0.124482	0.139594	0.157693	0.134595	0.14818	0.153128	0.169903	0.13902	0.130603	0.152711	0.149209
1	cerebral cortex _ neuronal cells	ENSG00000164588	0.269801	0.257336	0.246132	0.252014	0.230026	0.26658	0.265319	0.268541	0.348623	0.354505	0.447893	0.447193	0.354225	0.246412	0.348483	0.454055	0.432347	0.2663	0.265039	0.260838	0.273162	0.159187	0.272742	0.246132	0.267	0.259297	0.26728	0.270781	0.253975	0.270081	0.273442	0.2663	0.248373	0.253695	0.262658	0.273863	0.246692	0.265319	0.253275	0.263079	0.149663	0.249073	0.268541	0.250754	0.245292	0.252294	0.246832
1	cerebral cortex _ neuronal cells	ENSG00000189056	0.386283	0.363393	0.337532	0.371137	0.321301	0.360179	0.341438	0.372658	0.364527	0.393127	0.363442	0.386578	0.387235	0.336905	0.371843	0.409336	0.369097	0.377622	0.363086	0.345204	0.3695	0.343523	0.405462	0.341228	0.382829	0.337172	0.374986	0.374707	0.366137	0.372567	0.37389	0.351866	0.351192	0.398621	0.349055	0.370759	0.340179	0.360399	0.355296	0.350869	0.346184	0.342035	0.3613	0.352056	0.337758	0.367042	0.360118
0	cerebellum _ Purkinje cells	ENSG00000184156	0.161463	0.149862	0.118441	0.151669	0.0927605	0.165559	0.138679	0.167484	0.11276	0.116345	0.180355	0.115366	0.200483	0.119838	0.109395	0.173736	0.139198	0.137231	0.0995906	0.117342	0.155943	0.0974537	0.170619	0.11218	0.138021	0.110153	0.124053	0.157459	0.131131	0.175951	0.166726	0.13155	0.104472	0.147486	0.119259	0.143422	0.114626	0.124021	0.135893	0.11805	0.134037	0.146957	0.169741	0.128364	0.106099	0.140706	0.120757
0	cerebral cortex _ neuronal cells	ENSG00000159723	0.20104	0.190624	0.195832	0.190624	0.190624	0.190624	0.190624	0.195832	0.190624	0.20104	0.195832	0.195832	0.190624	0.195832	0.190624	0.206249	0.190624	0.195832	0.190624	0.20104	0.195832	0.20104	0.195832	0.195832	0.190624	0.195832	0.195832	0.195832	0.195832	0.20104	0.190624	0.20104	0.190624	0.20104	0.195832	0.20104	0.190624	0.190624	0.20104	0.190624	0.195832	0.195832	0.20104	0.20104	0.195832	0.195832	0.195832
1	cerebral cortex _ neuropil	ENSG00000162989	0.303212	0.3115	0.267419	0.260639	0.238521	0.300944	0.285443	0.304225	0.30081	0.263022	0.320496	0.273114	0.267577	0.289706	0.246678	0.28877	0.357361	0.282089	0.247377	0.25998	0.313522	0.24711	0.304139	0.254779	0.287295	0.240708	0.292993	0.278805	0.265369	0.301373	0.317028	0.281569	0.30117	0.272282	0.237076	0.318452	0.246925	0.282864	0.29847	0.268197	0.249487	0.263336	0.285187	0.258684	0.251818	0.304463	0.275211
1	cerebellum _ Purkinje cells	ENSG00000104327	0.167512	0.163714	0.145151	0.157398	0.158741	0.146964	0.184549	0.16825	0.162138	0.177494	0.166256	0.165982	0.264145	0.151726	0.16494	0.18198	0.167332	0.152239	0.151538	0.15877	0.167388	0.18822	0.167441	0.133856	0.161506	0.130634	0.160209	0.169058	0.157116	0.174574	0.169794	0.136946	0.160806	0.176416	0.146081	0.249233	0.142092	0.135084	0.169575	0.155462	0.145468	0.163843	0.169314	0.152269	0.144106	0.16019	0.142428
1	cerebral cortex _ neuronal cells	ENSG00000102539	0.375699	0.369102	0.317713	0.326046	0.317713	0.366324	0.323268	0.327435	0.331254	0.390976	0.326046	0.326046	0.349657	0.329866	0.338199	0.403477	0.328824	0.320491	0.344102	0.331254	0.37431	0.330213	0.375699	0.324657	0.328824	0.323268	0.348268	0.369102	0.37431	0.375699	0.370491	0.396532	0.329866	0.378477	0.326046	0.372921	0.320491	0.344102	0.371532	0.323268	0.369102	0.324657	0.354866	0.37431	0.320491	0.371879	0.302435
0	cerebral cortex _ neuronal cells	ENSG00000213145	0.224132	0.22678	0.183464	0.209245	0.170313	0.209679	0.192535	0.222483	0.205078	0.196572	0.212891	0.214974	0.235591	0.193533	0.226476	0.243576	0.222049	0.19757	0.186155	0.202344	0.232639	0.213021	0.233507	0.191189	0.225304	0.181337	0.213629	0.219358	0.208551	0.227648	0.23546	0.215278	0.19796	0.237327	0.201953	0.217058	0.183898	0.193707	0.201606	0.193446	0.206597	0.197179	0.224132	0.210243	0.184418	0.21888	0.190712
0	cerebral cortex _ neuronal cells	ENSG00000157193	0.182654	0.180706	0.157535	0.174877	0.137422	0.174431	0.158577	0.194916	0.159558	0.194454	0.168389	0.175913	0.19518	0.154513	0.159441	0.212036	0.159085	0.168603	0.16333	0.154833	0.188873	0.15034	0.190843	0.158126	0.18016	0.154812	0.178199	0.179915	0.174616	0.182664	0.192584	0.165597	0.146877	0.197233	0.153888	0.183129	0.145387	0.167274	0.194488	0.168195	0.155862	0.163398	0.188915	0.158706	0.158422	0.176737	0.155387
0	cerebral cortex _ neuronal cells	ENSG00000276495	0.153564	0.147366	0.112702	0.135643	0.0993479	0.142841	0.129103	0.151249	0.126838	0.149669	0.143758	0.141824	0.155968	0.120888	0.13222	0.166736	0.127245	0.13645	0.127365	0.122761	0.149637	0.110966	0.155759	0.118847	0.144819	0.119364	0.142066	0.144577	0.142068	0.152932	0.153483	0.127446	0.125063	0.160458	0.122324	0.148366	0.118961	0.133194	0.138102	0.126076	0.119427	0.13259	0.147354	0.137249	0.113176	0.136047	0.128824
0	cerebral cortex _ neuronal cells	ENSG00000116032	0.28017	0.303877	0.28448	0.258619	0.198274	0.299566	0.269394	0.297411	0.221981	0.295257	0.351291	0.318963	0.306032	0.258619	0.260774	0.379307	0.299567	0.265084	0.260774	0.254309	0.301721	0.243532	0.303877	0.260773	0.293101	0.226291	0.28448	0.295256	0.269394	0.334049	0.312497	0.237067	0.228447	0.34267	0.249998	0.28017	0.232757	0.217671	0.297411	0.247843	0.249998	0.288791	0.303876	0.254308	0.260774	0.282325	0.269394
0	cerebral cortex _ neuronal cells	ENSG00000117425	0.304484	0.309292	0.290061	0.285253	0.280445	0.299676	0.294868	0.299676	0.285253	0.304484	0.280445	0.290061	0.304484	0.285253	0.290061	0.314099	0.285253	0.294868	0.27083	0.299676	0.309292	0.299676	0.309292	0.280445	0.294868	0.275637	0.294868	0.299676	0.280445	0.304484	0.309292	0.294868	0.285253	0.309292	0.285253	0.304484	0.290061	0.304484	0.304484	0.280445	0.299676	0.294868	0.290061	0.275637	0.280445	0.314099	0.294868
0	cerebral cortex _ neuronal cells	ENSG00000106665	0.23869	0.23224	0.213604	0.228066	0.169928	0.226792	0.206041	0.238805	0.204757	0.235761	0.211939	0.252022	0.243863	0.176357	0.208647	0.266891	0.176405	0.210685	0.207503	0.199068	0.235713	0.208654	0.232252	0.189842	0.226317	0.18393	0.234347	0.243999	0.223918	0.233252	0.241683	0.195124	0.197919	0.248394	0.18533	0.226626	0.187885	0.189032	0.218603	0.201448	0.220936	0.236134	0.243339	0.204557	0.189817	0.220822	0.205731
0	hippocampus _ glial cells	ENSG00000171759	0.0977992	0.0958562	0.0880842	0.0885032	0.0711113	0.094237	0.0900272	0.0948847	0.141309	0.0881794	0.0852649	0.0862364	0.0945609	0.0740258	0.13969	0.0923892	0.0897033	0.0906748	0.0919702	0.0839695	0.0977992	0.081055	0.0981231	0.0743497	0.0948847	0.0787882	0.086884	0.120526	0.0948847	0.0981231	0.130793	0.0820265	0.170417	0.0855887	0.0740258	0.0971515	0.0782357	0.0804073	0.0875317	0.0759688	0.0804073	0.081055	0.0977992	0.0906749	0.0724067	0.092294	0.082998
0	hippocampus _ neuronal cells	ENSG00000105989	0.140733	0.141642	0.113875	0.109732	0.0942342	0.134725	0.123717	0.141281	0.107144	0.133408	0.129388	0.152894	0.146786	0.121529	0.112248	0.156799	0.141384	0.135672	0.11663	0.115535	0.145162	0.126134	0.146142	0.112419	0.12217	0.106886	0.128216	0.126306	0.123542	0.141208	0.143901	0.128739	0.110241	0.162881	0.112169	0.133836	0.102702	0.125883	0.141475	0.112863	0.108277	0.127444	0.152066	0.120752	0.113073	0.137355	0.129157
0	hippocampus _ neuronal cells	ENSG00000102678	0.206753	0.209084	0.151636	0.197353	0.129611	0.208329	0.194146	0.211211	0.162989	0.196075	0.183888	0.235829	0.255357	0.239341	0.209526	0.212832	0.229027	0.188652	0.118232	0.19362	0.208	0.155652	0.21725	0.176154	0.198266	0.132974	0.15342	0.205992	0.263862	0.235782	0.236443	0.18942	0.201875	0.270479	0.193445	0.206818	0.153429	0.168899	0.202772	0.18071	0.14843	0.174094	0.210938	0.192463	0.174428	0.194949	0.170828
1	cerebral cortex _ neuronal cells	ENSG00000283859	0.2104	0.18024	0.166622	0.197001	0.157707	0.195889	0.187859	0.173046	0.185095	0.225876	0.225792	0.197784	0.220316	0.172558	0.213296	0.263112	0.201155	0.196692	0.168343	0.162189	0.192252	0.161002	0.214186	0.171323	0.191324	0.158537	0.182568	0.218246	0.190451	0.200423	0.229368	0.18685	0.206918	0.250538	0.171367	0.204957	0.16513	0.170389	0.194594	0.172351	0.186265	0.197535	0.212226	0.184207	0.170432	0.186666	0.20138
0	cerebral cortex _ neuronal cells	ENSG00000019505	0.311829	0.294928	0.290703	0.299154	0.290703	0.299154	0.303379	0.299154	0.294928	0.303379	0.303379	0.294928	0.307604	0.290703	0.299154	0.32028	0.303379	0.307604	0.290703	0.286478	0.303379	0.286478	0.307604	0.290703	0.311829	0.290703	0.307604	0.303379	0.303379	0.307604	0.316055	0.307604	0.299154	0.316055	0.290703	0.307604	0.290703	0.294928	0.307604	0.290703	0.299154	0.307604	0.307604	0.303379	0.290703	0.299154	0.307604
0	caudate _ neuronal cells	ENSG00000189180	0.130399	0.13799	0.121627	0.143219	0.105517	0.128121	0.121121	0.146677	0.123482	0.158317	0.125928	0.148955	0.141954	0.103745	0.127699	0.14575	0.0910091	0.122723	0.126013	0.105854	0.135206	0.108216	0.143303	0.122807	0.130989	0.116144	0.133098	0.142882	0.138917	0.136809	0.134194	0.127615	0.111505	0.140857	0.124326	0.133688	0.11471	0.119012	0.133182	0.117325	0.120193	0.134785	0.14828	0.124326	0.116735	0.115638	0.116735
1	cerebral cortex _ endothelial cells	ENSG00000179546	0.25192	0.247888	0.22692	0.25192	0.230953	0.270402	0.25192	0.270402	0.235388	0.260388	0.25192	0.25192	0.262606	0.33707	0.235388	0.239421	0.279407	0.25192	0.218453	0.33707	0.262337	0.281222	0.25192	0.259985	0.25192	0.239017	0.22692	0.25192	0.272485	0.285254	0.264421	0.255953	0.247888	0.258171	0.255953	0.247888	0.215193	0.231356	0.255953	0.264017	0.22692	0.249837	0.270402	0.259985	0.264017	0.25192	0.262337
0	cerebral cortex _ neuronal cells	ENSG00000137269	0.199974	0.210762	0.170578	0.19037	0.13672	0.201072	0.184868	0.206225	0.172188	0.199441	0.192583	0.194151	0.210806	0.164904	0.182251	0.224257	0.185721	0.185255	0.176001	0.177078	0.210123	0.174748	0.213611	0.158895	0.194496	0.151233	0.189768	0.199957	0.194457	0.209727	0.217181	0.18698	0.172934	0.209056	0.170642	0.206899	0.156267	0.175682	0.195137	0.167868	0.165353	0.176697	0.20802	0.181544	0.163675	0.191122	0.174106
1	cerebral cortex _ neuronal cells	ENSG00000146938	0.241404	0.245929	0.219621	0.228586	0.178503	0.252858	0.23402	0.250368	0.232526	0.26087	0.244479	0.278039	0.274684	0.215139	0.231076	0.312857	0.24004	0.220617	0.233479	0.230534	0.243937	0.227048	0.238048	0.202776	0.22759	0.202732	0.235471	0.242443	0.233024	0.252858	0.233609	0.246795	0.230534	0.298415	0.218127	0.246384	0.19091	0.22157	0.248376	0.210246	0.227005	0.228542	0.252858	0.223064	0.218582	0.229538	0.209206
1	cerebral cortex _ neuronal cells	ENSG00000089250	0.190007	0.192017	0.15932	0.175482	0.141512	0.189157	0.172058	0.198543	0.161987	0.178149	0.174851	0.206807	0.179866	0.164068	0.170255	0.214761	0.172247	0.178155	0.165879	0.16953	0.201272	0.155942	0.201503	0.153991	0.18714	0.14679	0.182737	0.196722	0.186608	0.200711	0.202837	0.177972	0.158533	0.206259	0.166168	0.203955	0.151956	0.163514	0.187733	0.166269	0.164433	0.170242	0.19682	0.180421	0.156376	0.190322	0.163446
1	cerebellum _ Purkinje cells	ENSG00000186895	0.145585	0.157453	0.135339	0.144851	0.115317	0.152785	0.139639	0.159994	0.129373	0.134965	0.131013	0.14068	0.167455	0.121246	0.129912	0.15431	0.123967	0.138823	0.114562	0.125348	0.154637	0.120814	0.163286	0.127345	0.143184	0.119735	0.143852	0.148934	0.147319	0.158572	0.161827	0.132575	0.121896	0.15147	0.132181	0.147625	0.118066	0.130972	0.150996	0.127651	0.126418	0.141224	0.147182	0.13069	0.114374	0.136176	0.13161
0	cerebral cortex _ neuronal cells	ENSG00000196517	0.133754	0.132852	0.109078	0.123204	0.100643	0.126283	0.114814	0.124218	0.109662	0.124474	0.126404	0.122903	0.125418	0.109099	0.113115	0.144834	0.11251	0.120042	0.118287	0.115795	0.13553	0.0993701	0.133713	0.109513	0.12396	0.107652	0.128143	0.135091	0.123038	0.136513	0.140097	0.118766	0.108344	0.122655	0.117109	0.138505	0.0978037	0.114856	0.136579	0.113518	0.125692	0.119855	0.14204	0.123495	0.106586	0.127996	0.1222
1	cerebral cortex _ neuronal cells	ENSG00000184845	0.267131	0.27183	0.245588	0.268981	0.227943	0.265195	0.245542	0.264585	0.251091	0.274899	0.253332	0.257032	0.275872	0.236649	0.247138	0.282366	0.261471	0.248035	0.243094	0.238157	0.274547	0.225471	0.281086	0.243366	0.261207	0.238473	0.266558	0.266362	0.262345	0.270981	0.272174	0.247954	0.252054	0.26731	0.246498	0.271491	0.240363	0.240962	0.271936	0.250828	0.244376	0.257537	0.268507	0.254109	0.237097	0.260687	0.249855
0	hippocampus _ neuronal cells	ENSG00000163873	0.155741	0.165953	0.155843	0.166872	0.121631	0.168711	0.157681	0.175144	0.150226	0.174327	0.181783	0.190055	0.183519	0.130822	0.14563	0.182599	0.169732	0.163196	0.166872	0.128065	0.171468	0.143894	0.176064	0.144711	0.172387	0.129903	0.154822	0.174225	0.167791	0.176983	0.173306	0.164115	0.131741	0.206701	0.135418	0.171468	0.133579	0.130822	0.172387	0.133579	0.144711	0.151145	0.168711	0.155843	0.125307	0.152983	0.126226
1	cerebral cortex _ neuronal cells	ENSG00000007314	0.238509	0.253498	0.222063	0.234866	0.188776	0.25069	0.235943	0.256944	0.212777	0.267223	0.255561	0.235058	0.287802	0.221417	0.222469	0.288353	0.259241	0.226385	0.215235	0.225775	0.251171	0.210536	0.257288	0.211266	0.241309	0.191717	0.22444	0.244451	0.240738	0.252331	0.262991	0.248851	0.216894	0.263969	0.218824	0.253305	0.20101	0.214323	0.245075	0.231763	0.210381	0.226778	0.267904	0.2299	0.210108	0.239662	0.238118
0	cerebral cortex _ neuronal cells	ENSG00000101115	0.172224	0.12639	0.112501	0.158335	0.0986122	0.138891	0.102779	0.138891	0.12639	0.162502	0.144446	0.12639	0.12639	0.0986122	0.102779	0.200002	0.112501	0.130557	0.130557	0.102779	0.158335	0.140279	0.134724	0.134724	0.0986122	0.106946	0.0986122	0.143057	0.158335	0.134724	0.130557	0.106946	0.12639	0.140279	0.130557	0.158335	0.12639	0.106946	0.130557	0.12639	0.12639	0.0986122	0.138891	0.130557	0.12639	0.12639	0.134724
0	caudate _ neuronal cells	ENSG00000107105	0.128702	0.118828	0.108799	0.124635	0.102337	0.112624	0.110401	0.138412	0.119827	0.159064	0.124428	0.143486	0.149001	0.108799	0.12143	0.157634	0.116208	0.121051	0.115364	0.126772	0.122653	0.116467	0.126996	0.114744	0.123532	0.109316	0.128977	0.128977	0.12043	0.123532	0.122653	0.122653	0.11066	0.154429	0.128546	0.125497	0.106938	0.112624	0.122395	0.112883	0.103448	0.125772	0.127737	0.114744	0.105697	0.11981	0.116346
1	cerebral cortex _ neuronal cells	ENSG00000135638	0.216693	0.212124	0.19113	0.217015	0.165962	0.195122	0.186678	0.220608	0.241694	0.23924	0.238014	0.252745	0.259357	0.223259	0.238569	0.286303	0.198241	0.204871	0.208202	0.179345	0.239783	0.17564	0.224214	0.191083	0.207564	0.180513	0.196216	0.241449	0.229085	0.222168	0.214611	0.190329	0.231509	0.251521	0.240311	0.274445	0.174065	0.174439	0.211259	0.198102	0.195339	0.19273	0.210498	0.205317	0.177973	0.215887	0.205869
1	cerebral cortex _ neuronal cells	ENSG00000170608	0.206377	0.201286	0.198055	0.204358	0.182003	0.203119	0.194383	0.219198	0.221645	0.205008	0.206309	0.212735	0.211676	0.201439	0.225303	0.232231	0.183014	0.202454	0.197146	0.191501	0.225775	0.176705	0.205917	0.187666	0.212359	0.198924	0.213292	0.217373	0.208703	0.206311	0.21047	0.202618	0.219618	0.2123	0.210044	0.224123	0.184676	0.184148	0.209259	0.205206	0.179388	0.179498	0.222864	0.198849	0.179769	0.212791	0.190652
0	cerebral cortex _ neuronal cells	ENSG00000187792	0.16949	0.161016	0.152541	0.194913	0.127117	0.177964	0.16949	0.186439	0.144066	0.177964	0.177964	0.194913	0.186439	0.152541	0.161016	0.211863	0.152541	0.144066	0.152541	0.144066	0.186439	0.152541	0.194913	0.135592	0.203388	0.152541	0.194913	0.194913	0.16949	0.16949	0.203388	0.177964	0.16949	0.186439	0.161016	0.161016	0.152541	0.152541	0.194913	0.127117	0.194913	0.16949	0.211863	0.161016	0.152541	0.186439	0.16949
0	cerebral cortex _ neuronal cells	ENSG00000139515	0.180231	0.163538	0.141441	0.164231	0.118334	0.157375	0.14732	0.178715	0.135758	0.154934	0.150446	0.159771	0.164373	0.134802	0.138542	0.185186	0.114529	0.16218	0.156527	0.142985	0.177606	0.134447	0.177759	0.148686	0.164444	0.143909	0.16553	0.177018	0.167832	0.180755	0.171572	0.149143	0.129542	0.158924	0.151757	0.17475	0.127859	0.135206	0.161042	0.14687	0.149124	0.156386	0.165565	0.156316	0.136361	0.1647	0.155542
1	cerebral cortex _ neuronal cells	ENSG00000197558	0.173724	0.174311	0.16052	0.168149	0.164335	0.172844	0.172844	0.175485	0.168442	0.175191	0.168149	0.172257	0.175191	0.166095	0.173431	0.178419	0.16991	0.168149	0.169029	0.17255	0.173724	0.167856	0.173724	0.168442	0.173724	0.164628	0.17167	0.172844	0.173137	0.177245	0.177245	0.171083	0.16991	0.174018	0.170496	0.176072	0.164041	0.165802	0.173137	0.171964	0.165802	0.16991	0.172257	0.171377	0.166975	0.171964	0.167269
1	caudate _ glial cells	ENSG00000130584	0.09589	0.0890408	0.085616	0.0993145	0.0719175	0.0821915	0.0821915	0.09589	0.109589	0.09589	0.0993145	0.075342	0.09589	0.0787667	0.085616	0.09589	0.09589	0.0821915	0.0513695	0.09589	0.0890408	0.0719173	0.09589	0.0821915	0.09589	0.0821915	0.0890408	0.0890408	0.0821915	0.0924655	0.102739	0.109589	0.0821912	0.0890408	0.0787667	0.102739	0.0787667	0.0616435	0.085616	0.0787667	0.102739	0.106164	0.0582187	0.0821915	0.0821915	0.09589	0.0821915
0	cerebral cortex _ neuronal cells	ENSG00000172469	0.115732	0.119938	0.0988226	0.112126	0.0856014	0.10964	0.0997967	0.127232	0.102511	0.128061	0.119793	0.10852	0.125575	0.0901813	0.0916111	0.132641	0.129718	0.0971653	0.099651	0.103257	0.118135	0.102656	0.116105	0.0877776	0.111671	0.0871766	0.104231	0.105205	0.102656	0.121969	0.121741	0.104832	0.100107	0.122652	0.0934139	0.115276	0.0827422	0.0966464	0.117534	0.0984494	0.0994235	0.111525	0.128434	0.0928126	0.0841718	0.106262	0.0970196
0	cerebellum _ Purkinje cells	ENSG00000186479	0.143689	0.106521	0.0919858	0.117111	0.11275	0.128739	0.127285	0.128739	0.116695	0.120017	0.139328	0.0977998	0.15241	0.0890787	0.103614	0.122925	0.146596	0.10216	0.117111	0.133514	0.124378	0.133514	0.112335	0.0977998	0.128739	0.0948927	0.128739	0.110881	0.128739	0.125832	0.146596	0.143689	0.116695	0.106521	0.114203	0.127285	0.0919858	0.0963462	0.106521	0.115657	0.0919858	0.0992533	0.143689	0.118564	0.0919858	0.100707	0.122925
0	cerebral cortex _ neuronal cells	ENSG00000125831	0.100001	0.081819	0.081819	0.100001	0.063637	0.081819	0.063637	0.081819	0.09091	0.09091	0.09091	0.09091	0.09091	0.054546	0.063637	0.109092	0.036364	0.081819	0.081819	0.063637	0.100001	0.081819	0.081819	0.09091	0.072728	0.054546	0.072728	0.081819	0.100001	0.081819	0.081819	0.063637	0.081819	0.09091	0.081819	0.081819	0.081819	0.063637	0.09091	0.081819	0.081819	0.063637	0.081819	0.081819	0.081819	0.081819	0.081819
0	cerebral cortex _ neuropil	ENSG00000121764	0.191547	0.195768	0.179191	0.19498	0.160506	0.187083	0.179192	0.186555	0.203846	0.212266	0.179175	0.173384	0.177333	0.171022	0.177873	0.2027	0.214638	0.173128	0.171296	0.175236	0.198664	0.168659	0.196825	0.168128	0.186806	0.163394	0.188123	0.188922	0.183142	0.191025	0.197616	0.183658	0.168913	0.184439	0.171291	0.195239	0.168664	0.171034	0.187351	0.173665	0.172608	0.189715	0.178402	0.17893	0.165237	0.188664	0.171551
1	cerebral cortex _ neuronal cells	ENSG00000068366	0.16921	0.149741	0.122527	0.114065	0.112687	0.146938	0.133677	0.168618	0.107925	0.155329	0.113191	0.112276	0.15911	0.104814	0.106237	0.184441	0.102741	0.0914982	0.0904537	0.126002	0.149283	0.126253	0.171278	0.102847	0.144573	0.099939	0.16053	0.1492	0.143447	0.169447	0.176208	0.138744	0.10372	0.176172	0.110286	0.175085	0.104295	0.132538	0.161772	0.130278	0.130505	0.134512	0.161787	0.141101	0.102324	0.163088	0.126937
1	cerebral cortex _ neuronal cells	ENSG00000278741	0.180626	0.182517	0.159107	0.175006	0.132085	0.173412	0.161951	0.1896	0.163717	0.167345	0.15872	0.173718	0.180502	0.149812	0.162179	0.190844	0.164679	0.170143	0.161278	0.16042	0.182993	0.150858	0.182844	0.147881	0.172372	0.142932	0.173022	0.182959	0.175457	0.182374	0.185277	0.175833	0.157353	0.177624	0.158312	0.181661	0.145499	0.15621	0.175025	0.156413	0.163194	0.168856	0.185024	0.16319	0.149388	0.176432	0.157167
0	cerebral cortex _ neuronal cells	ENSG00000146574	0.139577	0.129597	0.104413	0.12218	0.0728786	0.108804	0.0950323	0.135538	0.0953129	0.138263	0.102848	0.120239	0.123393	0.0952891	0.105126	0.160388	0.106102	0.117747	0.122056	0.0948659	0.136347	0.0909884	0.136561	0.089609	0.11642	0.0882531	0.10701	0.123479	0.132374	0.131285	0.137631	0.119697	0.0896565	0.139928	0.0987947	0.122557	0.0936713	0.109265	0.128146	0.105792	0.10976	0.103481	0.117171	0.105607	0.0818979	0.129168	0.119169
0	cerebral cortex _ neuronal cells	ENSG00000122674	0.140054	0.131202	0.106062	0.123743	0.0775135	0.112457	0.099771	0.136817	0.0983098	0.1366	0.105917	0.12041	0.125259	0.0982801	0.106954	0.15701	0.108173	0.119106	0.121776	0.0995629	0.137828	0.0947162	0.138095	0.0929917	0.119259	0.0912969	0.111121	0.126272	0.132862	0.133313	0.139433	0.121545	0.0930512	0.138682	0.101757	0.126931	0.0962581	0.112127	0.129388	0.107786	0.110934	0.107615	0.121105	0.109366	0.0860703	0.130666	0.119072
0	cerebellum _ cells in granular layer	ENSG00000006116	0.115855	0.114249	0.101791	0.110413	0.0949817	0.109997	0.10637	0.116241	0.101285	0.108778	0.185626	0.10527	0.147644	0.128041	0.129468	0.168266	0.130687	0.107589	0.104824	0.106162	0.117252	0.0745295	0.11752	0.0995904	0.111365	0.0978956	0.110473	0.114755	0.112287	0.143146	0.118858	0.110027	0.0996499	0.110859	0.102921	0.119036	0.0992336	0.107856	0.112435	0.103515	0.0762541	0.108778	0.115022	0.108719	0.0981037	0.113714	0.103932
0	cerebral cortex _ neuronal cells	ENSG00000147873	0.177462	0.163357	0.157148	0.172021	0.131589	0.159105	0.142977	0.165349	0.150393	0.170386	0.166877	0.160627	0.167287	0.137863	0.13929	0.188803	0.140509	0.156696	0.147681	0.142769	0.17886	0.144172	0.166627	0.148698	0.147972	0.134503	0.14708	0.163862	0.173894	0.165468	0.167965	0.146634	0.148757	0.172467	0.152028	0.168144	0.148341	0.144464	0.161543	0.152623	0.158397	0.164136	0.16413	0.157826	0.147211	0.162821	0.153039
0	cerebellum _ Purkinje cells	ENSG00000117013	0.153584	0.151001	0.132428	0.15134	0.102644	0.161176	0.134264	0.157283	0.115796	0.130254	0.155185	0.124712	0.165372	0.119403	0.121552	0.165057	0.129097	0.138025	0.120144	0.129239	0.152859	0.115096	0.155263	0.120431	0.150237	0.115761	0.144488	0.15015	0.142049	0.157606	0.160359	0.131237	0.112192	0.144782	0.120071	0.150188	0.114166	0.125382	0.14071	0.127403	0.136869	0.140753	0.155914	0.130181	0.112572	0.143708	0.128361
0	cerebral cortex _ neuronal cells	ENSG00000166819	0.169571	0.147627	0.141384	0.145257	0.151383	0.146427	0.138022	0.167685	0.119088	0.157808	0.143575	0.142565	0.147297	0.128618	0.123116	0.177496	0.122341	0.14513	0.130017	0.148532	0.157538	0.152503	0.151966	0.138118	0.147546	0.134103	0.158156	0.159348	0.144305	0.166199	0.154519	0.151196	0.117348	0.156993	0.144405	0.16346	0.123899	0.130175	0.155923	0.136111	0.145414	0.151769	0.162834	0.151172	0.134833	0.160446	0.14835
1	cerebral cortex _ neuronal cells	ENSG00000040731	0.154176	0.150867	0.124495	0.146037	0.119818	0.148005	0.136397	0.154928	0.122065	0.144958	0.144267	0.131932	0.134487	0.131491	0.125656	0.170226	0.152643	0.125984	0.132601	0.131546	0.15617	0.123605	0.157133	0.127262	0.145273	0.117953	0.146309	0.150918	0.154263	0.152079	0.15967	0.147372	0.118705	0.146575	0.134401	0.155666	0.129417	0.128544	0.152237	0.133321	0.132965	0.137615	0.150432	0.141556	0.122846	0.147254	0.13512
0	cerebral cortex _ neuronal cells	ENSG00000113100	0.115502	0.114906	0.105682	0.11114	0.102527	0.113937	0.110444	0.116604	0.104749	0.119127	0.128234	0.106449	0.113615	0.106409	0.106254	0.148561	0.124306	0.0979854	0.103505	0.107415	0.116694	0.0974823	0.114254	0.105673	0.113547	0.104095	0.113049	0.119841	0.112345	0.116276	0.117623	0.132781	0.104065	0.119314	0.108683	0.119402	0.104747	0.110033	0.113779	0.107905	0.107097	0.109619	0.11947	0.110055	0.104972	0.113464	0.1123
0	cerebral cortex _ neuronal cells	ENSG00000151322	0.194268	0.199045	0.179936	0.214968	0.151274	0.181529	0.170382	0.192675	0.181529	0.197452	0.170382	0.208599	0.194268	0.148089	0.175159	0.218153	0.149681	0.184713	0.178344	0.164013	0.210191	0.171975	0.210191	0.154459	0.189491	0.157643	0.19586	0.189491	0.191083	0.192675	0.200637	0.165605	0.179936	0.208599	0.16879	0.19586	0.14172	0.160828	0.179936	0.16242	0.189491	0.183121	0.205414	0.160828	0.144904	0.165605	0.16242
0	caudate _ neuronal cells	ENSG00000138722	0.153074	0.160031	0.139278	0.182875	0.120979	0.156935	0.150178	0.179015	0.149534	0.203186	0.131395	0.196429	0.19116	0.129988	0.149815	0.201296	0.120697	0.151585	0.149052	0.136745	0.155326	0.152068	0.165381	0.15066	0.154401	0.130269	0.168035	0.189632	0.147443	0.159187	0.177688	0.133085	0.125483	0.194257	0.137589	0.151385	0.136382	0.159307	0.163329	0.152631	0.1359	0.172821	0.17817	0.145472	0.126609	0.163329	0.138434
0	cerebellum _ cells in molecular layer	ENSG00000119669	0.0661225	0.063629	0.0555562	0.0681775	0.0453501	0.0640586	0.0573894	0.0690204	0.052514	0.0580031	0.0580532	0.0707168	0.0621365	0.0510716	0.0613768	0.0653592	0.0456234	0.0620211	0.0622092	0.0553573	0.0681031	0.0494037	0.0667418	0.0521984	0.0632883	0.0525338	0.0612259	0.0696806	0.0622183	0.0669512	0.0691146	0.0557353	0.058007	0.0609846	0.0615172	0.0651321	0.0498612	0.056676	0.0623583	0.0613236	0.0626958	0.062195	0.0698901	0.0617888	0.051973	0.0655723	0.0588485
0	cerebral cortex _ neuronal cells	ENSG00000144230	0.22186	0.224349	0.214746	0.210484	0.166401	0.188449	0.163561	0.242839	0.164277	0.23751	0.200541	0.200189	0.232204	0.170687	0.167834	0.250318	0.214054	0.195211	0.177414	0.193779	0.22328	0.211882	0.21687	0.172812	0.200177	0.173516	0.22577	0.22861	0.214054	0.230747	0.215462	0.203382	0.156458	0.228271	0.189165	0.2336	0.162152	0.165697	0.223645	0.189894	0.223633	0.24035	0.233613	0.194155	0.174244	0.199133	0.187745
0	cerebral cortex _ neuronal cells	ENSG00000106086	0.142545	0.142545	0.10965	0.10965	0.081141	0.13158	0.111843	0.13158	0.10965	0.142545	0.107457	0.100878	0.129387	0.094299	0.103071	0.155703	0.120615	0.116229	0.092106	0.107457	0.142545	0.129387	0.151317	0.085527	0.133773	0.092106	0.133773	0.13158	0.13158	0.146931	0.144738	0.10965	0.08772	0.111843	0.105264	0.144738	0.098685	0.118422	0.133773	0.105264	0.114036	0.116229	0.100878	0.118422	0.081141	0.142545	0.129387
0	caudate _ neuronal cells	ENSG00000163286	0.0570174	0.0548244	0.0592103	0.0570174	0.0548244	0.0570174	0.0548244	0.0504384	0.0614033	0.0657892	0.0570174	0.0570174	0.0570174	0.0570174	0.0614033	0.0614033	0.0570174	0.0526314	0.0504384	0.0526314	0.0570174	0.0526314	0.0548244	0.0548244	0.0592103	0.0570174	0.0592103	0.0592103	0.0526314	0.0570174	0.0592103	0.0570174	0.0614033	0.0592103	0.0548244	0.0592103	0.0570174	0.0548244	0.0614033	0.0570174	0.0614033	0.0657892	0.0570174	0.0548244	0.0548244	0.0592103	0.0570174
0	cerebral cortex _ neuronal cells	ENSG00000224877	0.122393	0.120205	0.103555	0.116863	0.0850998	0.122224	0.111202	0.121582	0.102795	0.119322	0.103967	0.115594	0.121727	0.0879622	0.103793	0.139893	0.0934896	0.116216	0.108593	0.0872108	0.122987	0.0785105	0.125149	0.0979727	0.115955	0.0962409	0.117695	0.125797	0.115449	0.126233	0.129878	0.100502	0.10099	0.121634	0.0996503	0.129555	0.0969472	0.09618	0.119575	0.0964041	0.112404	0.116983	0.126423	0.106834	0.091467	0.112975	0.1072
0	cerebral cortex _ neuronal cells	ENSG00000161835	0.151845	0.153915	0.13521	0.151945	0.109798	0.149014	0.138413	0.147728	0.12542	0.150774	0.145439	0.134606	0.156332	0.1236	0.130955	0.165402	0.147003	0.136245	0.130965	0.135063	0.157158	0.132436	0.16155	0.117648	0.145165	0.112756	0.14714	0.152133	0.142016	0.159048	0.161565	0.139928	0.122255	0.145307	0.129325	0.158876	0.120682	0.129546	0.14879	0.127565	0.143385	0.148764	0.15042	0.136151	0.120086	0.146342	0.135792
0	cerebral cortex _ neuronal cells	ENSG00000166924	0.255	0.25226	0.236	0.237252	0.160367	0.242502	0.208044	0.258896	0.210675	0.24644	0.227943	0.230751	0.242959	0.182473	0.218477	0.271027	0.196558	0.210577	0.221667	0.21115	0.251706	0.196683	0.257933	0.208127	0.227518	0.184243	0.2447	0.250245	0.233491	0.252819	0.235241	0.212404	0.208152	0.257546	0.199605	0.258881	0.158281	0.202586	0.251166	0.192783	0.229827	0.227568	0.245332	0.228637	0.201277	0.236695	0.228326
0	cerebral cortex _ neuronal cells	ENSG00000165694	0.160533	0.16221	0.13736	0.148266	0.11387	0.151621	0.142393	0.160011	0.138199	0.165044	0.176155	0.163366	0.157177	0.134843	0.149943	0.180667	0.151304	0.143754	0.137677	0.139876	0.160011	0.126771	0.169444	0.134843	0.150782	0.120581	0.150782	0.163049	0.158855	0.164727	0.167766	0.138199	0.129809	0.163366	0.138199	0.164727	0.127293	0.127293	0.149944	0.131487	0.125932	0.145432	0.158333	0.151621	0.136521	0.149627	0.139242
0	hippocampus _ neuronal cells	ENSG00000136856	0.108114	0.11737	0.0862646	0.11586	0.0778696	0.106378	0.0977683	0.112529	0.0951639	0.108704	0.121358	0.0998012	0.108701	0.0900966	0.0988551	0.123681	0.121276	0.090308	0.0975493	0.0891581	0.117159	0.085979	0.114985	0.0802586	0.107462	0.0755585	0.105655	0.100298	0.0980576	0.110863	0.110503	0.100083	0.102257	0.125561	0.0926302	0.114195	0.0872736	0.103192	0.103629	0.102034	0.0872811	0.0858344	0.112388	0.092341	0.0857563	0.102617	0.0933538
1	cerebral cortex _ neuronal cells	ENSG00000163536	0.212206	0.217428	0.175867	0.217592	0.163368	0.20907	0.187839	0.219903	0.171766	0.216928	0.177432	0.19075	0.20254	0.176291	0.176679	0.254397	0.189255	0.19358	0.189852	0.187503	0.226382	0.173271	0.231846	0.178468	0.203129	0.163536	0.19838	0.216802	0.205612	0.210137	0.246651	0.179773	0.165802	0.229274	0.1835	0.236282	0.170335	0.192759	0.210607	0.185528	0.180466	0.182084	0.198387	0.184499	0.165012	0.216034	0.184522
1	cerebral cortex _ neuronal cells	ENSG00000152583	0.177353	0.165492	0.139484	0.159402	0.123864	0.163031	0.154774	0.173441	0.143629	0.160597	0.139031	0.149749	0.155314	0.148658	0.142187	0.182421	0.142408	0.147728	0.153695	0.15298	0.171966	0.14202	0.177178	0.143751	0.162907	0.137621	0.158242	0.173896	0.162858	0.175707	0.179921	0.162778	0.142995	0.175261	0.143471	0.176576	0.129845	0.143639	0.161752	0.139506	0.142129	0.153051	0.170752	0.159664	0.136449	0.159812	0.15208
0	cerebellum _ Purkinje cells	ENSG00000152034	0.0833325	0.0833325	0.0277775	0.0833325	0.0277775	0.055555	0.0277775	0.055555	0.0277775	0.055555	0.0277775	0.0277775	0.11111	0.0277775	0.0277775	0.11111	0.0277775	0.0277775	0.0277775	0.0277775	0.0833325	0.0833325	0.0833325	0.0277775	0.0833325	0.0277775	0.0833325	0.0833325	0.055555	0.055555	0.055555	0.0277775	0.0277775	0.11111	0.055555	0.11111	0.055555	0.0833325	0.0277775	0.0277775	0.0277775	0.055555	0.0833325	0.0277775	0.0277775	0.11111	0.055555
0	cerebral cortex _ neuronal cells	ENSG00000111886	0.126658	0.127667	0.105781	0.12458	0.0895275	0.119325	0.104058	0.125503	0.0976156	0.123037	0.111488	0.115618	0.122225	0.0968766	0.102862	0.138357	0.0978923	0.117488	0.11169	0.105351	0.1355	0.0962991	0.127963	0.10287	0.122161	0.0973892	0.123082	0.128791	0.12065	0.13295	0.137435	0.115279	0.0978358	0.122217	0.108612	0.131959	0.0930485	0.10147	0.127049	0.105493	0.115716	0.119845	0.130446	0.117043	0.0993017	0.125387	0.109337
0	cerebral cortex _ neuronal cells	ENSG00000102996	0.153382	0.143676	0.13044	0.160587	0.135735	0.144558	0.136617	0.166617	0.138382	0.159558	0.161323	0.150734	0.163087	0.14544	0.147205	0.179852	0.136617	0.144558	0.143676	0.141911	0.152499	0.13397	0.163087	0.150734	0.146323	0.148087	0.141029	0.153382	0.146323	0.16044	0.157793	0.138382	0.131323	0.169264	0.140146	0.144558	0.134852	0.156176	0.151617	0.142793	0.126911	0.142793	0.166617	0.150734	0.142793	0.144558	0.13397
0	cerebral cortex _ neuronal cells	ENSG00000204130	0.093461	0.0903896	0.0730221	0.0952487	0.0748808	0.0906663	0.0814632	0.107717	0.0668457	0.0978703	0.0763652	0.0980663	0.10552	0.075924	0.072834	0.114864	0.0673062	0.0847192	0.0780694	0.0838878	0.0982954	0.0735576	0.103867	0.0716885	0.0951006	0.072586	0.0861766	0.0984345	0.0894116	0.100647	0.103607	0.0849719	0.0650976	0.106181	0.0751132	0.101192	0.0767296	0.0797756	0.100743	0.0826283	0.0773988	0.0928304	0.097568	0.0785535	0.0697114	0.0885813	0.0750273
0	cerebral cortex _ neuropil	ENSG00000143199	0.289582	0.297915	0.218749	0.272915	0.218749	0.297915	0.270832	0.289582	0.287499	0.262499	0.237499	0.254165	0.262499	0.281249	0.270832	0.287498	0.356248	0.270832	0.235415	0.237499	0.314582	0.239582	0.322915	0.218749	0.254165	0.218749	0.270832	0.308332	0.270832	0.289582	0.322915	0.262499	0.287499	0.245832	0.254165	0.297915	0.260415	0.262499	0.262499	0.237499	0.243749	0.245832	0.289582	0.254165	0.218749	0.306248	0.262499
1	cerebellum _ Purkinje cells	ENSG00000115183	0.223588	0.24735	0.196479	0.219927	0.155365	0.238629	0.205107	0.241917	0.182001	0.23821	0.243846	0.234087	0.266413	0.182823	0.211245	0.262431	0.240688	0.205428	0.196466	0.215151	0.245047	0.200944	0.243751	0.184884	0.225893	0.170214	0.224703	0.231235	0.240727	0.24371	0.239236	0.19656	0.18776	0.235147	0.211123	0.237247	0.174932	0.187556	0.232386	0.178369	0.194728	0.214579	0.238365	0.206282	0.182342	0.223275	0.197697
1	cerebellum _ Purkinje cells	ENSG00000185760	0.157435	0.154692	0.129058	0.164959	0.113497	0.17345	0.14325	0.161716	0.126922	0.142942	0.199801	0.136215	0.212778	0.132916	0.13088	0.198209	0.157453	0.139561	0.114364	0.136808	0.162884	0.128969	0.163639	0.127459	0.151253	0.123112	0.146142	0.153689	0.148828	0.159567	0.165278	0.143202	0.123332	0.16811	0.132081	0.159025	0.122595	0.129189	0.150338	0.131713	0.154111	0.162996	0.156311	0.138429	0.12072	0.147768	0.134042
1	cerebellum _ Purkinje cells	ENSG00000124493	0.152491	0.151131	0.127831	0.142996	0.110628	0.15163	0.138381	0.157341	0.129524	0.140615	0.133928	0.127643	0.164499	0.128238	0.128935	0.15588	0.135304	0.141386	0.136629	0.13259	0.160055	0.128032	0.162091	0.127693	0.15192	0.12591	0.146345	0.153837	0.146879	0.156473	0.161159	0.139205	0.120557	0.138744	0.130745	0.157231	0.123652	0.126646	0.150218	0.126909	0.131694	0.139416	0.155681	0.133495	0.114322	0.146671	0.128771
0	cerebral cortex _ neuronal cells	ENSG00000088320	0.15091	0.145326	0.117741	0.135805	0.101644	0.141768	0.133629	0.141712	0.121024	0.145934	0.130869	0.131943	0.151424	0.107198	0.125994	0.172454	0.121771	0.139923	0.131035	0.100319	0.147589	0.0993765	0.147745	0.120683	0.142053	0.115631	0.140172	0.147482	0.139043	0.15344	0.147299	0.128879	0.122608	0.152586	0.134329	0.149955	0.123669	0.121213	0.141684	0.114513	0.132545	0.136077	0.148161	0.129581	0.113424	0.126462	0.121049
1	cerebral cortex _ neuronal cells	ENSG00000103723	0.19093	0.189489	0.143905	0.156428	0.121072	0.1671	0.147607	0.19251	0.154181	0.194217	0.161506	0.170083	0.191655	0.138547	0.153688	0.201664	0.158035	0.156768	0.139765	0.138479	0.190468	0.147444	0.192874	0.148406	0.185158	0.140317	0.176886	0.194941	0.162506	0.188451	0.197409	0.163123	0.14517	0.193143	0.149815	0.184942	0.146002	0.152171	0.166763	0.146272	0.145819	0.154767	0.192812	0.152081	0.135523	0.17456	0.154299
0	caudate _ glial cells	ENSG00000274089	0.071429	0.071429	0.0357145	0.0357145	0.0357145	0.071429	0.0357145	0.0357145	0.0892862	0.0892862	0.071429	0.0892862	0.071429	0.071429	0.0892862	0.0892862	0.0357145	0.0357145	0.0357145	0.0357145	0.071429	0	0.0892862	0.0357145	0.0357145	0.0357145	0.0535718	0.0892862	0.0357145	0.0535718	0.071429	0.0535718	0.071429	0.071429	0.0357145	0.071429	0.0357145	0.0357145	0.071429	0.071429	0.0357145	0.0357145	0.0535718	0.0357145	0.0357145	0.0357145	0.0357145
1	cerebral cortex _ neuronal cells	ENSG00000198785	0.239208	0.254101	0.226016	0.236894	0.177098	0.24848	0.215863	0.252073	0.197525	0.262989	0.321684	0.273134	0.291498	0.219056	0.243393	0.32843	0.260686	0.222269	0.220984	0.222747	0.252779	0.205777	0.253615	0.214296	0.246351	0.191038	0.233314	0.241498	0.233102	0.277495	0.260831	0.204686	0.210123	0.288819	0.22356	0.244348	0.19359	0.19535	0.248103	0.208559	0.206746	0.239838	0.250528	0.22195	0.210815	0.237695	0.229123
0	cerebral cortex _ neuronal cells	ENSG00000135622	0.1001	0.110061	0.0946223	0.103587	0.080678	0.111555	0.103587	0.109065	0.102093	0.125001	0.114045	0.109563	0.122511	0.0901402	0.106077	0.138945	0.115041	0.0956184	0.0976104	0.1001	0.108069	0.0966144	0.113049	0.0886462	0.102591	0.083168	0.0996024	0.106575	0.102591	0.111555	0.114045	0.0946223	0.1001	0.124503	0.0931283	0.105081	0.0876501	0.0911362	0.107073	0.0961164	0.0911363	0.0981084	0.111555	0.0926303	0.0881482	0.0991044	0.0896422
0	cerebral cortex _ neuropil	ENSG00000113532	0.127359	0.147171	0.0933965	0.124529	0.073585	0.13585	0.118868	0.13585	0.101887	0.172642	0.14434	0.158491	0.186793	0.124528	0.101887	0.13868	0.189622	0.124529	0.076416	0.130189	0.147171	0.110378	0.152831	0.14151	0.147171	0.101888	0.107548	0.13585	0.14717	0.14151	0.158491	0.124529	0.118868	0.164152	0.124529	0.161322	0.118869	0.113208	0.14151	0.124529	0.087736	0.127359	0.13585	0.130189	0.118868	0.130189	0.130189
1	cerebellum _ Purkinje cells	ENSG00000148798	0.23307	0.252314	0.205459	0.230474	0.153425	0.249474	0.230898	0.257705	0.183251	0.24558	0.241611	0.230112	0.290439	0.198442	0.197131	0.270628	0.237707	0.232878	0.210679	0.210877	0.26214	0.196337	0.25993	0.206234	0.25102	0.185548	0.240669	0.256981	0.242295	0.266476	0.254216	0.202976	0.178917	0.252983	0.194775	0.250157	0.186063	0.185567	0.250481	0.197852	0.195226	0.230525	0.260483	0.220384	0.197987	0.251625	0.211238
0	cerebellum _ Purkinje cells	ENSG00000196449	0.214883	0.213704	0.18134	0.20807	0.149763	0.212262	0.16339	0.197718	0.157231	0.187236	0.165093	0.166534	0.236109	0.135874	0.16221	0.218945	0.0957798	0.230213	0.202174	0.184223	0.215931	0.197457	0.21829	0.177147	0.214228	0.156052	0.194967	0.215931	0.214097	0.217896	0.220255	0.187498	0.157624	0.172561	0.20427	0.218159	0.153694	0.204794	0.208987	0.183044	0.201911	0.228903	0.218814	0.209642	0.200208	0.213311	0.181471
0	cerebellum _ Purkinje cells	ENSG00000272636	0.196502	0.180431	0.171687	0.174017	0.15406	0.187671	0.175563	0.188963	0.164096	0.180117	0.192968	0.184644	0.20245	0.163197	0.155606	0.19581	0.188007	0.180024	0.170985	0.167465	0.179139	0.159136	0.175217	0.161858	0.186978	0.15992	0.180131	0.18271	0.182106	0.185991	0.192839	0.173233	0.156898	0.194518	0.16345	0.194859	0.170256	0.175997	0.183702	0.16052	0.180869	0.186176	0.189562	0.17823	0.162804	0.191237	0.174271
0	cerebral cortex _ neuronal cells	ENSG00000071991	0.035715	0.035715	0.035715	0.035715	0.035715	0.035715	0.035715	0.035715	0.035715	0.07143	0.07143	0.035715	0.035715	0.035715	0.035715	0.107145	0.107145	0	0.035715	0.035715	0.035715	0.035715	0.035715	0.035715	0.035715	0.035715	0.035715	0.035715	0.035715	0.035715	0.035715	0.035715	0.035715	0.07143	0.035715	0.035715	0.035715	0.035715	0.035715	0.035715	0.035715	0.035715	0.035715	0.035715	0.035715	0.035715	0.035715
1	cerebral cortex _ neuronal cells	ENSG00000090975	0.193925	0.171564	0.148034	0.166505	0.0981036	0.144043	0.14254	0.173327	0.111359	0.168789	0.149566	0.126583	0.179813	0.12827	0.122875	0.212937	0.17784	0.142019	0.108505	0.123182	0.173588	0.132806	0.179191	0.10521	0.155378	0.100801	0.163575	0.166894	0.161812	0.183729	0.190968	0.145858	0.133902	0.196751	0.126767	0.166974	0.117015	0.126146	0.16495	0.117636	0.143783	0.182278	0.180254	0.141189	0.107415	0.138334	0.147674
0	cerebral cortex _ neuronal cells	ENSG00000104290	0.109634	0.116905	0.114705	0.113758	0.0818362	0.102364	0.096988	0.110581	0.100776	0.0988818	0.0913061	0.10047	0.090359	0.096988	0.104899	0.126375	0.0960409	0.104258	0.0840358	0.0938414	0.116905	0.0830889	0.11217	0.098882	0.0988819	0.0941471	0.104258	0.10774	0.0913059	0.10047	0.12164	0.101417	0.10047	0.110246	0.103953	0.106793	0.090359	0.0957353	0.120693	0.103953	0.110276	0.116599	0.114369	0.103952	0.0995233	0.123869	0.0932001
0	cerebral cortex _ neuronal cells	ENSG00000160951	0.192123	0.186217	0.155464	0.166248	0.136721	0.184327	0.162428	0.194828	0.134599	0.163547	0.15844	0.161382	0.15823	0.15537	0.134115	0.202459	0.131639	0.168496	0.148347	0.16431	0.195865	0.117983	0.192719	0.162493	0.186793	0.146437	0.173434	0.198273	0.172097	0.197367	0.192441	0.167664	0.14167	0.157381	0.153112	0.192004	0.144867	0.152162	0.183264	0.171349	0.147395	0.143398	0.198821	0.169546	0.145885	0.178616	0.171655
0	cerebral cortex _ neuronal cells	ENSG00000182240	0.0672048	0.068853	0.0541331	0.0629961	0.0410998	0.0612124	0.0542341	0.0713372	0.0578193	0.0646292	0.0615622	0.0646258	0.0757464	0.0548282	0.0539663	0.0804551	0.0591275	0.061584	0.0574877	0.0584191	0.0733306	0.0421654	0.0734644	0.0493565	0.0716125	0.0485091	0.066002	0.0712064	0.0654208	0.07411	0.0723827	0.0607021	0.0533252	0.0710094	0.0538225	0.0721218	0.0476901	0.0568157	0.0696967	0.0562209	0.0551076	0.0594649	0.0652129	0.056634	0.0441489	0.0652591	0.0582672
0	cerebral cortex _ neuronal cells	ENSG00000187848	0.0859375	0.0859375	0.078125	0.0820312	0.0820312	0.0820312	0.0820312	0.0742188	0.0820312	0.0859375	0.0859375	0.0898438	0.0859375	0.0820312	0.0820312	0.09375	0.0820312	0.0859375	0.0820312	0.0859375	0.0859375	0.078125	0.0820312	0.0859375	0.0820312	0.0859375	0.0859375	0.0859375	0.0820312	0.0859375	0.0859375	0.0859375	0.0820312	0.0859375	0.0859375	0.0859375	0.0742188	0.0820312	0.0859375	0.078125	0.0859375	0.0820312	0.0859375	0.0859375	0.0820312	0.0859375	0.0859375
0	cerebral cortex _ neuronal cells	ENSG00000144227	0.119718	0.0915492	0.084507	0.0985915	0.084507	0.0985915	0.105634	0.0985915	0.0915492	0.105634	0.105634	0.0915492	0.112676	0.084507	0.0985915	0.133803	0.105634	0.112676	0.084507	0.0774647	0.105634	0.0774647	0.112676	0.084507	0.119718	0.084507	0.112676	0.105634	0.105634	0.112676	0.12676	0.112676	0.0985915	0.12676	0.084507	0.112676	0.084507	0.0915492	0.112676	0.084507	0.0985915	0.112676	0.112676	0.105634	0.084507	0.0985915	0.112676
0	cerebral cortex _ neuronal cells	ENSG00000163888	0.111247	0.114605	0.0971647	0.0986925	0.0682292	0.103013	0.0884159	0.118823	0.0889331	0.115825	0.128115	0.111548	0.124704	0.0918451	0.101026	0.140278	0.103844	0.0930606	0.0963627	0.0892581	0.114848	0.0762452	0.113622	0.088964	0.107858	0.087469	0.110613	0.109404	0.107564	0.131329	0.105361	0.100427	0.0828415	0.118976	0.0868509	0.115213	0.0840178	0.091101	0.116431	0.0882836	0.085061	0.102559	0.117445	0.100753	0.0845929	0.103087	0.102684
0	cerebral cortex _ neuronal cells	ENSG00000169340	0.116667	0.116667	0.116667	0.100001	0.0833337	0.100001	0.100001	0.116667	0.100001	0.116667	0.0833337	0.0833337	0.100001	0.116667	0.100001	0.133334	0.100001	0.100001	0.100001	0.0833337	0.116667	0.0833337	0.116667	0.0833337	0.100001	0.0833337	0.116667	0.116667	0.100001	0.116667	0.116667	0.0833337	0.116667	0.116667	0.116667	0.133334	0.100001	0.116667	0.116667	0.116667	0.116667	0.100001	0.100001	0.100001	0.100001	0.116667	0.116667
1	cerebral cortex _ neuropil	ENSG00000130287	0.172918	0.171037	0.13746	0.172369	0.126434	0.170856	0.154113	0.171763	0.146421	0.164825	0.165593	0.164112	0.182888	0.16358	0.141544	0.155672	0.221428	0.157182	0.129444	0.166775	0.175933	0.154827	0.178861	0.165464	0.166254	0.141253	0.149962	0.17045	0.171786	0.168856	0.183849	0.174329	0.149396	0.170363	0.162981	0.185941	0.143747	0.150676	0.17359	0.157041	0.133397	0.149876	0.171761	0.158569	0.147892	0.156913	0.154626
0	cerebral cortex _ neuropil	ENSG00000140557	0.212265	0.245284	0.155661	0.207548	0.122642	0.226416	0.198114	0.226416	0.169812	0.287737	0.240567	0.264152	0.311322	0.207548	0.169812	0.231133	0.316039	0.207548	0.127359	0.216982	0.245284	0.183963	0.254718	0.23585	0.245284	0.169812	0.179246	0.226416	0.245284	0.23585	0.264152	0.207548	0.198114	0.273586	0.207548	0.268869	0.198114	0.18868	0.23585	0.207548	0.146227	0.212265	0.226416	0.216982	0.198114	0.216982	0.216982
0	cerebral cortex _ neuropil	ENSG00000176890	0.347571	0.346593	0.33545	0.345709	0.328695	0.346119	0.339238	0.351833	0.391352	0.403347	0.395708	0.399559	0.407166	0.332483	0.338638	0.420108	0.426736	0.344509	0.338322	0.337723	0.348518	0.336334	0.348423	0.336681	0.347413	0.331725	0.342647	0.344225	0.338512	0.349875	0.354516	0.342426	0.393246	0.413101	0.329768	0.356536	0.331346	0.337312	0.343625	0.340374	0.334566	0.340437	0.352906	0.337502	0.330463	0.34492	0.337344
0	cerebral cortex _ neuronal cells	ENSG00000139178	0.137485	0.119223	0.101302	0.123609	0.0688227	0.0989789	0.0898079	0.118643	0.11634	0.111294	0.0883262	0.117161	0.121866	0.100721	0.110553	0.14137	0.101382	0.113937	0.111374	0.104846	0.115339	0.0658389	0.119964	0.0942734	0.114017	0.0844416	0.102283	0.115339	0.112776	0.115999	0.134261	0.104686	0.0903087	0.130877	0.0903887	0.12517	0.0884063	0.103524	0.14129	0.106668	0.109892	0.107169	0.0964158	0.0938527	0.0760114	0.118643	0.0995597
1	caudate _ neuronal cells	ENSG00000160716	0.514008	0.509698	0.498922	0.540948	0.509698	0.511853	0.509698	0.547413	0.534482	0.603448	0.503232	0.599137	0.567887	0.509698	0.534482	0.572198	0.503232	0.507542	0.511853	0.514008	0.516163	0.547413	0.516163	0.509698	0.503232	0.509698	0.536637	0.543103	0.516163	0.514008	0.514008	0.507542	0.503232	0.567887	0.514008	0.516163	0.503232	0.516163	0.511853	0.514008	0.503232	0.540948	0.543103	0.514008	0.511853	0.514008	0.511853
1	caudate _ neuronal cells	ENSG00000117971	0.436729	0.435622	0.430387	0.455017	0.426601	0.433917	0.43155	0.458634	0.45003	0.493876	0.431788	0.49149	0.474283	0.429753	0.451708	0.476255	0.430309	0.432538	0.431081	0.432119	0.438067	0.450402	0.438219	0.429514	0.435442	0.427841	0.456156	0.456501	0.434822	0.437634	0.438659	0.432938	0.428484	0.474224	0.430117	0.438347	0.427202	0.428839	0.436462	0.430195	0.431431	0.453914	0.457677	0.431914	0.427212	0.434496	0.430695
1	cerebral cortex _ neuropil	ENSG00000080644	0.475529	0.473104	0.382495	0.387786	0.37544	0.387345	0.382936	0.518077	0.381613	0.423721	0.469135	0.422839	0.3847	0.380952	0.550264	0.470899	0.591489	0.510361	0.384038	0.468694	0.435185	0.465167	0.476411	0.380952	0.431437	0.378086	0.473104	0.431216	0.430114	0.518298	0.477733	0.427689	0.505731	0.3847	0.421737	0.477513	0.377424	0.378747	0.433421	0.379409	0.382936	0.384479	0.518077	0.382054	0.375661	0.429673	0.425264
0	cerebral cortex _ neuropil	ENSG00000088827	0.11863	0.10849	0.109036	0.123696	0.088513	0.112821	0.10107	0.112821	0.101226	0.0849328	0.0976454	0.0919377	0.112922	0.117238	0.0930792	0.107504	0.142154	0.116582	0.110593	0.11913	0.113392	0.101406	0.115104	0.117183	0.105066	0.109372	0.115886	0.110538	0.107349	0.113447	0.111344	0.112351	0.102367	0.10089	0.122375	0.112821	0.0965039	0.105972	0.127457	0.118614	0.107559	0.110233	0.109632	0.0967389	0.102422	0.104495	0.0996936
0	cerebral cortex _ neuropil	ENSG00000163794	0.122294	0.117086	0.0891505	0.105722	0.0839422	0.117086	0.106669	0.100514	0.0891505	0.105722	0.099567	0.0891505	0.105722	0.0839422	0.111878	0.117086	0.144074	0.116139	0.100514	0.0891505	0.137378	0.0829953	0.132169	0.0891505	0.109983	0.0891505	0.116139	0.121347	0.111878	0.121347	0.133658	0.116139	0.0891505	0.099567	0.105722	0.136431	0.100514	0.109442	0.105722	0.0891505	0.0891505	0.0891505	0.105722	0.100514	0.0891505	0.111878	0.116139
0	cerebral cortex _ neuronal cells	ENSG00000157240	0.0933092	0.105525	0.0922207	0.0907376	0.0731225	0.106761	0.10263	0.10411	0.082473	0.110113	0.12499	0.122781	0.119654	0.0925934	0.0971217	0.134397	0.109766	0.0984987	0.0932166	0.0881006	0.104124	0.0906722	0.109471	0.0939622	0.102298	0.0817653	0.0976142	0.104363	0.103773	0.107498	0.11167	0.0825873	0.0851045	0.125895	0.0850391	0.103865	0.0743172	0.0873712	0.11195	0.0879019	0.0829002	0.0948576	0.11084	0.0989776	0.0937962	0.102611	0.0890857
0	cerebral cortex _ neuronal cells	ENSG00000104888	0.137877	0.136362	0.124241	0.139393	0.11818	0.136362	0.124241	0.137877	0.140908	0.148484	0.145454	0.148484	0.149999	0.118181	0.140908	0.180302	0.165151	0.127272	0.125756	0.119696	0.137877	0.121211	0.133332	0.11515	0.130302	0.127272	0.128787	0.136362	0.11212	0.134847	0.153029	0.140908	0.140908	0.16212	0.124241	0.159089	0.10909	0.122726	0.130302	0.133332	0.127272	0.136362	0.143938	0.10909	0.11212	0.124241	0.124241
0	cerebral cortex _ neuronal cells	ENSG00000074803	0.13125	0.115625	0.107813	0.115625	0.0640625	0.107813	0.1	0.14375	0.0796875	0.123438	0.0921875	0.128125	0.135937	0.0640625	0.107813	0.151562	0.107813	0.1125	0.0921875	0.071875	0.13125	0.0921875	0.123438	0.0640625	0.107813	0.104688	0.107813	0.14375	0.107813	0.115625	0.139063	0.0921875	0.0796875	0.115625	0.0640625	0.13125	0.04375	0.059375	0.13125	0.084375	0.107813	0.107813	0.120313	0.0671875	0.0640625	0.115625	0.0953125
0	cerebral cortex _ neuronal cells	ENSG00000187688	0.104318	0.0995107	0.0876275	0.0877182	0.0853597	0.0995107	0.0995107	0.0995107	0.0806427	0.0973337	0.10196	0.0971522	0.0900767	0.0971522	0.0853597	0.109217	0.109217	0.0947937	0.0924352	0.0877182	0.101869	0.092526	0.0995107	0.0900767	0.101869	0.0853597	0.101869	0.101869	0.0971522	0.0995107	0.0971522	0.0853597	0.0806427	0.0996015	0.0924352	0.106768	0.0853597	0.0830012	0.101869	0.0853597	0.0877182	0.0947937	0.0995107	0.0995107	0.0947937	0.0995107	0.0947937
0	caudate _ neuronal cells	ENSG00000139899	0.083335	0.083335	0.083335	0.16667	0.083335	0.083335	0.083335	0.16667	0.16667	0.33334	0.083335	0.33334	0.250005	0.083335	0.16667	0.250005	0.083335	0.083335	0.083335	0.083335	0.083335	0.16667	0.083335	0.083335	0.083335	0.083335	0.16667	0.16667	0.083335	0.083335	0.083335	0.083335	0.083335	0.250005	0.083335	0.083335	0.083335	0.083335	0.083335	0.083335	0.083335	0.16667	0.16667	0.083335	0.083335	0.083335	0.083335
0	cerebellum _ cells in molecular layer	ENSG00000122574	0.190616	0.218133	0.187257	0.212219	0.128689	0.214948	0.194642	0.245098	0.217967	0.290944	0.204029	0.309528	0.26096	0.146993	0.216147	0.289107	0.148183	0.207389	0.181062	0.174229	0.225238	0.16093	0.211938	0.211589	0.214948	0.204029	0.255038	0.260952	0.187712	0.220408	0.222963	0.179697	0.182252	0.281373	0.189812	0.222963	0.201929	0.173502	0.206654	0.203749	0.175769	0.219778	0.252657	0.184982	0.164395	0.194361	0.168944
0	caudate _ neuronal cells	ENSG00000162437	0.120586	0.120586	0.108822	0.132351	0.091175	0.114704	0.114704	0.138233	0.126469	0.164704	0.108822	0.158821	0.132351	0.0911752	0.135292	0.158821	0.0735283	0.126469	0.120586	0.0882343	0.120586	0.0911752	0.120586	0.0999985	0.114704	0.108822	0.132351	0.138233	0.120586	0.126469	0.120586	0.114704	0.123528	0.138233	0.120586	0.12941	0.114704	0.108822	0.126469	0.108822	0.10294	0.132351	0.138233	0.123528	0.108822	0.10294	0.108822
0	cerebellum _ Purkinje cells	ENSG00000162545	0.180855	0.202131	0.159578	0.159578	0.101066	0.175535	0.148939	0.191493	0.122343	0.191493	0.202131	0.196812	0.239366	0.132981	0.148939	0.21277	0.202131	0.154258	0.122343	0.164897	0.186174	0.154258	0.191493	0.132981	0.191493	0.111704	0.186174	0.186174	0.159578	0.191493	0.207451	0.154258	0.117024	0.218089	0.180855	0.202131	0.122343	0.1383	0.186174	0.132981	0.159578	0.180855	0.175535	0.14362	0.132981	0.175535	0.180855
0	cerebral cortex _ neuronal cells	ENSG00000109163	0.038793	0.025862	0.038793	0.025862	0.025862	0.025862	0.025862	0.038793	0.012931	0.038793	0.038793	0.038793	0.025862	0.025862	0.012931	0.051724	0.025862	0.038793	0.025862	0.038793	0.025862	0.051724	0.025862	0.038793	0.025862	0.038793	0.038793	0.038793	0.025862	0.038793	0.025862	0.038793	0.012931	0.038793	0.038793	0.038793	0.025862	0.025862	0.038793	0.025862	0.038793	0.038793	0.038793	0.038793	0.038793	0.038793	0.038793
0	cerebral cortex _ neuronal cells	ENSG00000114757	0.19346	0.185558	0.154881	0.178826	0.130422	0.192732	0.183998	0.198008	0.181747	0.183239	0.218257	0.20159	0.194302	0.155936	0.173778	0.228264	0.204715	0.188365	0.184726	0.178176	0.200374	0.154912	0.203103	0.154881	0.193642	0.163329	0.191822	0.197645	0.179917	0.20092	0.200738	0.185818	0.147603	0.168309	0.174755	0.19819	0.153971	0.185272	0.17919	0.166422	0.138313	0.167399	0.19819	0.168673	0.158848	0.181737	0.165762
0	cerebral cortex _ neuronal cells	ENSG00000169976	0.106659	0.0986257	0.081857	0.0940714	0.0763216	0.102249	0.0951313	0.106314	0.0902764	0.105879	0.087267	0.0966368	0.105534	0.0848049	0.0972579	0.110196	0.0696047	0.0934836	0.0905747	0.0848864	0.107442	0.0834028	0.109561	0.0857128	0.102078	0.0846709	0.104473	0.103094	0.102838	0.104579	0.106341	0.0863196	0.0863122	0.104784	0.0908681	0.10947	0.0868661	0.0887185	0.09794	0.0925439	0.0789007	0.0886674	0.0971874	0.0906189	0.0741702	0.105408	0.0823705
0	cerebral cortex _ neuronal cells	ENSG00000188026	0.108267	0.10869	0.0991879	0.0991942	0.085714	0.106488	0.100404	0.112339	0.100749	0.113447	0.0953372	0.0985573	0.0986102	0.0931561	0.0924233	0.119269	0.111562	0.0736977	0.0943462	0.100732	0.111082	0.0891997	0.111063	0.0846074	0.103629	0.0787495	0.105242	0.10601	0.103215	0.106887	0.116051	0.0923834	0.0887353	0.112598	0.0942442	0.118618	0.0894337	0.0977444	0.107102	0.0905876	0.0963209	0.104199	0.11154	0.0996124	0.083401	0.110757	0.0920738
1	cerebellum _ Purkinje cells	ENSG00000073464	0.066038	0.051887	0.037736	0.04717	0.023585	0.051887	0.051887	0.051887	0.037736	0.056604	0.037736	0.023585	0.070755	0.037736	0.051887	0.070755	0.023585	0.014151	0.037736	0.051887	0.066038	0.051887	0.066038	0.023585	0.051887	0.023585	0.051887	0.037736	0.051887	0.051887	0.066038	0.051887	0.037736	0.056604	0.023585	0.066038	0.023585	0.051887	0.037736	0.037736	0.037736	0.037736	0.051887	0.051887	0.023585	0.051887	0.037736
0	cerebral cortex _ endothelial cells	ENSG00000131068	0.055555	0.0277775	0.0277775	0.0277775	0.055555	0.0277775	0.0277775	0	0.0277775	0.0277775	0.0277775	0.0277775	0.0277775	0.0833325	0.0277775	0.055555	0.0277775	0.0277775	0.0277775	0.0833325	0.0277775	0.055555	0.0277775	0.0277775	0.055555	0.0833325	0.055555	0.0277775	0.0277775	0.0277775	0.0277775	0.0277775	0.0277775	0.0277775	0.0277775	0.0277775	0.0277775	0.0277775	0.0833325	0.055555	0.0277775	0.0277775	0.055555	0.055555	0.0833325	0.0277775	0.0277775
0	cerebral cortex _ neuronal cells	ENSG00000163492	0.13392	0.125989	0.112392	0.122578	0.101474	0.121281	0.113011	0.137777	0.106193	0.144245	0.119307	0.126619	0.138832	0.0989863	0.110516	0.15418	0.118809	0.115187	0.110188	0.105352	0.128914	0.0959315	0.131961	0.112102	0.126068	0.103417	0.126482	0.134734	0.120067	0.136461	0.133014	0.134193	0.101484	0.143596	0.120126	0.132232	0.108877	0.106171	0.125616	0.106308	0.1246	0.135589	0.137804	0.113469	0.105478	0.117421	0.119611
0	cerebral cortex _ neuronal cells	ENSG00000204394	0.141474	0.136178	0.118231	0.129323	0.0955543	0.128568	0.121524	0.14636	0.10794	0.13062	0.139825	0.123068	0.138157	0.108123	0.116303	0.156735	0.119199	0.119057	0.101534	0.116355	0.140551	0.103312	0.140709	0.116394	0.137579	0.106012	0.134787	0.138588	0.122176	0.148223	0.147583	0.128067	0.0978402	0.134822	0.1157	0.141403	0.108158	0.108765	0.136848	0.10701	0.111242	0.128685	0.136335	0.115894	0.111293	0.129555	0.128071
1	cerebellum _ cells in granular layer	ENSG00000145439	0.321429	0.321429	0.214285	0.242857	0.185714	0.314285	0.257143	0.328571	0.292857	0.3	0.342857	0.314285	0.292857	0.15	0.25	0.3	0.2	0.285714	0.292857	0.214286	0.342857	0.164286	0.328571	0.25	0.314285	0.257142	0.314285	0.328571	0.292857	0.307143	0.342857	0.285714	0.278571	0.3	0.242857	0.321429	0.278571	0.271429	0.328571	0.278571	0.135714	0.221429	0.342857	0.25	0.192857	0.278572	0.221429
0	cerebral cortex _ neuronal cells	ENSG00000149289	0.13522	0.128931	0.122641	0.125786	0.0990565	0.127358	0.11478	0.13522	0.121069	0.130503	0.113207	0.132075	0.127358	0.10849	0.117924	0.143082	0.103773	0.119497	0.117924	0.11478	0.132075	0.117924	0.136792	0.105346	0.122641	0.100629	0.127358	0.132075	0.125786	0.136792	0.143082	0.130503	0.113207	0.136792	0.117924	0.132075	0.110063	0.110063	0.130503	0.116352	0.130503	0.127358	0.136792	0.116352	0.111635	0.122641	0.11478
0	cerebellum _ cells in granular layer	ENSG00000278535	0.213041	0.236953	0.210867	0.210867	0.152172	0.243475	0.21304	0.210867	0.180432	0.23478	0.280431	0.228258	0.241301	0.186954	0.213041	0.273909	0.249997	0.210867	0.215214	0.18478	0.230432	0.193475	0.249997	0.186954	0.221736	0.152172	0.204345	0.239127	0.221736	0.25217	0.256518	0.18478	0.199997	0.256519	0.178258	0.228258	0.173911	0.182606	0.221736	0.182606	0.193476	0.206519	0.245649	0.21304	0.182606	0.21304	0.191302
0	cerebellum _ Purkinje cells	ENSG00000273611	0.282607	0.282607	0.260868	0.249999	0.168477	0.282607	0.249999	0.282607	0.271738	0.282607	0.249999	0.282607	0.315215	0.157608	0.304346	0.315215	0.201086	0.282607	0.282607	0.152173	0.282607	0.184781	0.282607	0.249999	0.282607	0.21739	0.282607	0.315215	0.282607	0.315215	0.282607	0.21739	0.271738	0.304346	0.282607	0.315215	0.20652	0.184781	0.315215	0.260868	0.260868	0.249999	0.315215	0.260868	0.249999	0.239129	0.260868
0	cerebral cortex _ neuronal cells	ENSG00000166780	0.154346	0.1668	0.130101	0.130631	0.0826381	0.148749	0.127849	0.163985	0.111454	0.152955	0.127816	0.154379	0.173325	0.110858	0.126127	0.195318	0.121092	0.15269	0.129538	0.125001	0.166204	0.0857515	0.170145	0.125597	0.156632	0.106386	0.147026	0.165674	0.152657	0.16256	0.17412	0.137421	0.108639	0.158354	0.13858	0.168489	0.117118	0.113706	0.143615	0.129505	0.116488	0.125001	0.166237	0.142522	0.096781	0.148716	0.117648
0	cerebellum _ cells in molecular layer	ENSG00000182518	0.155321	0.150884	0.133132	0.150884	0.106506	0.142008	0.128695	0.167155	0.136091	0.173072	0.143487	0.176031	0.162717	0.119819	0.133132	0.176031	0.103548	0.15828	0.146446	0.119819	0.156801	0.112423	0.156801	0.121299	0.150884	0.119819	0.150884	0.15828	0.152363	0.150884	0.161238	0.140529	0.119819	0.155321	0.127216	0.165676	0.115381	0.130174	0.153842	0.142008	0.134612	0.136091	0.155321	0.134612	0.109465	0.143487	0.131653
0	caudate _ glial cells	ENSG00000206026	0.09589	0.0890408	0.085616	0.0993145	0.0719175	0.0821915	0.0821915	0.09589	0.109589	0.09589	0.0993145	0.075342	0.09589	0.0787667	0.085616	0.09589	0.09589	0.0821915	0.0513695	0.09589	0.0890408	0.0719173	0.09589	0.0821915	0.09589	0.0821915	0.0890408	0.0890408	0.0821915	0.0924655	0.102739	0.109589	0.0821912	0.0890408	0.0787667	0.102739	0.0787667	0.0616435	0.085616	0.0787667	0.102739	0.106164	0.0582187	0.0821915	0.0821915	0.09589	0.0821915
0	caudate _ glial cells	ENSG00000221855	0.09589	0.0890408	0.085616	0.0993145	0.0719175	0.0821915	0.0821915	0.09589	0.109589	0.09589	0.0993145	0.075342	0.09589	0.0787667	0.085616	0.09589	0.09589	0.0821915	0.0513695	0.09589	0.0890408	0.0719173	0.09589	0.0821915	0.09589	0.0821915	0.0890408	0.0890408	0.0821915	0.0924655	0.102739	0.109589	0.0821912	0.0890408	0.0787667	0.102739	0.0787667	0.0616435	0.085616	0.0787667	0.102739	0.106164	0.0582187	0.0821915	0.0821915	0.09589	0.0821915
0	caudate _ neuronal cells	ENSG00000244242	0.080986	0.080986	0.0739438	0.0669015	0.0457748	0.0880283	0.0880283	0.0739438	0.0880285	0.0950707	0.0809862	0.0950707	0.0950707	0.052817	0.0598593	0.0880285	0.0915497	0.0598593	0.0880283	0.0457748	0.0880283	0.0387325	0.080986	0.052817	0.0739438	0.052817	0.0880283	0.080986	0.0739438	0.0950705	0.0950705	0.0880283	0.073944	0.0809862	0.052817	0.0950705	0.0669015	0.0739438	0.0880283	0.0669015	0.052817	0.0739438	0.0880283	0.0669015	0.0457748	0.0880283	0.0739438
0	caudate _ neuronal cells	ENSG00000269437	0.258927	0.214284	0.187499	0.241069	0.249998	0.267855	0.258927	0.303569	0.249998	0.35714	0.205355	0.339283	0.330354	0.249998	0.276784	0.330354	0.205355	0.241069	0.258927	0.232141	0.267855	0.241069	0.294641	0.241069	0.267855	0.249998	0.303569	0.276784	0.258927	0.258927	0.267855	0.214284	0.223213	0.321426	0.241069	0.267855	0.267855	0.241069	0.267855	0.249998	0.223213	0.276784	0.249998	0.214284	0.187499	0.276784	0.214284
0	cerebral cortex _ neuronal cells	ENSG00000172922	0.0945122	0.104675	0.074187	0.102642	0.0762195	0.0884146	0.0924797	0.104675	0.0884146	0.10874	0.0884146	0.107724	0.0985773	0.0884146	0.0802845	0.114837	0.074187	0.0863821	0.078252	0.0884146	0.104675	0.0884146	0.106707	0.0762195	0.0904472	0.0762195	0.0945122	0.10061	0.0965447	0.10061	0.104675	0.102642	0.078252	0.10874	0.0843496	0.110772	0.0721544	0.0823171	0.104675	0.0945122	0.0904472	0.10061	0.102642	0.0884146	0.0802845	0.10061	0.0945122
0	cerebral cortex _ neuronal cells	ENSG00000197302	0.0945122	0.104675	0.074187	0.102642	0.0762195	0.0884146	0.0924797	0.104675	0.0884146	0.10874	0.0884146	0.107724	0.0985773	0.0884146	0.0802845	0.114837	0.074187	0.0863821	0.078252	0.0884146	0.104675	0.0884146	0.106707	0.0762195	0.0904472	0.0762195	0.0945122	0.10061	0.0965447	0.10061	0.104675	0.102642	0.078252	0.10874	0.0843496	0.110772	0.0721544	0.0823171	0.104675	0.0945122	0.0904472	0.10061	0.102642	0.0884146	0.0802845	0.10061	0.0945122
0	cerebral cortex _ neuronal cells	ENSG00000239704	0.0945122	0.104675	0.074187	0.102642	0.0762195	0.0884146	0.0924797	0.104675	0.0884146	0.10874	0.0884146	0.107724	0.0985773	0.0884146	0.0802845	0.114837	0.074187	0.0863821	0.078252	0.0884146	0.104675	0.0884146	0.106707	0.0762195	0.0904472	0.0762195	0.0945122	0.10061	0.0965447	0.10061	0.104675	0.102642	0.078252	0.10874	0.0843496	0.110772	0.0721544	0.0823171	0.104675	0.0945122	0.0904472	0.10061	0.102642	0.0884146	0.0802845	0.10061	0.0945122
0	cerebellum _ Purkinje cells	ENSG00000130313	0.095238	0.130952	0.107143	0.0714285	0.0714285	0.119048	0.0833332	0.107143	0.0833332	0.130952	0.119048	0.095238	0.166666	0.0595238	0.0833332	0.154762	0.119048	0.0833332	0.095238	0.095238	0.130952	0.0833332	0.130952	0.0714285	0.119048	0.095238	0.130952	0.107143	0.107143	0.130952	0.119048	0.095238	0.0833332	0.154762	0.119048	0.130952	0.0595238	0.0833332	0.119048	0.130952	0.0714285	0.047619	0.119048	0.107143	0.119048	0.119048	0.0833332
1	caudate _ neuronal cells	ENSG00000170925	0.174633	0.188236	0.168383	0.17353	0.153677	0.181986	0.168383	0.188236	0.168383	0.194486	0.181986	0.175736	0.180883	0.159927	0.168383	0.194486	0.172427	0.175736	0.168383	0.16103	0.188236	0.152574	0.188236	0.181986	0.181986	0.181986	0.188236	0.181986	0.168383	0.175736	0.188236	0.174633	0.168383	0.188236	0.168383	0.188236	0.175736	0.174633	0.188236	0.175736	0.16103	0.16728	0.169486	0.174633	0.16103	0.180883	0.16103
0	cerebellum _ cells in molecular layer	ENSG00000124532	0.109245	0.0798332	0.0714298	0.0924385	0.084035	0.100842	0.100842	0.100842	0.0924385	0.105044	0.0756315	0.113447	0.105044	0.0966402	0.100842	0.105044	0.0630263	0.0882368	0.0882368	0.0882368	0.100842	0.0882368	0.100842	0.0882368	0.0924385	0.0966402	0.100842	0.0924385	0.100842	0.0924385	0.0882368	0.0756315	0.084035	0.100842	0.100842	0.113447	0.0924385	0.0882368	0.105044	0.0966402	0.0714298	0.0966402	0.0798332	0.0798332	0.0756315	0.100842	0.0756315
0	caudate _ neuronal cells	ENSG00000275700	0.109791	0.10589	0.0916953	0.120582	0.086254	0.100937	0.0973643	0.130545	0.11035	0.158863	0.0916278	0.155144	0.139012	0.0892502	0.114508	0.144892	0.0886659	0.0977233	0.082591	0.0950529	0.109338	0.111601	0.111207	0.0878871	0.104472	0.0867162	0.119626	0.12313	0.101264	0.107165	0.117868	0.0952433	0.0892731	0.136026	0.0913223	0.105823	0.0839108	0.0919552	0.108155	0.0915807	0.0948073	0.114882	0.124278	0.0979498	0.0861739	0.0997965	0.0915718
0	cerebral cortex _ neuronal cells	ENSG00000229544	0.103379	0.111645	0.102819	0.104531	0.0902719	0.103939	0.0990982	0.110493	0.101667	0.111645	0.0968567	0.111349	0.0982733	0.0936966	0.102523	0.118759	0.0988336	0.1045	0.0973859	0.101667	0.110789	0.0959692	0.113918	0.10025	0.110493	0.0985378	0.107068	0.11191	0.103083	0.113062	0.11191	0.107364	0.0990982	0.109077	0.106243	0.112205	0.103644	0.102227	0.109933	0.103379	0.107068	0.105948	0.112205	0.098242	0.0959693	0.103939	0.102227
0	cerebral cortex _ neuropil	ENSG00000176994	0.075	0.075	0.075	0.075	0.075	0.075	0.075	0.075	0.075	0.0875	0.0875	0.075	0.0875	0.075	0.075	0.075	0.1	0.075	0.075	0.075	0.075	0.075	0.075	0.075	0.075	0.075	0.075	0.0625	0.075	0.075	0.075	0.075	0.075	0.075	0.075	0.075	0.075	0.075	0.075	0.075	0.075	0.075	0.075	0.075	0.075	0.075	0.075
0	cerebral cortex _ neuronal cells	ENSG00000204542	0.0976197	0.0951573	0.0863864	0.0931121	0.0823456	0.0951257	0.0921625	0.0971163	0.0885394	0.0922079	0.0901404	0.0914492	0.0938191	0.0912401	0.0902472	0.102097	0.0892398	0.087981	0.0883157	0.0930516	0.0989295	0.0839753	0.10191	0.0860545	0.0946539	0.0849643	0.0941523	0.0968418	0.0939828	0.0979746	0.0998712	0.0915802	0.0869751	0.0951387	0.0909143	0.0988451	0.0852999	0.0868091	0.0986316	0.0889026	0.0862966	0.0932391	0.093001	0.0907465	0.0854677	0.0973768	0.0867572
0	cerebral cortex _ endothelial cells	ENSG00000253958	0.0573772	0.0573772	0.0409837	0.0573772	0.0573772	0.0573772	0.0573772	0.032787	0.0573772	0.0573772	0.0491805	0.0491805	0.0573772	0.065574	0.0573772	0.0573772	0.0491805	0.0573772	0.0573772	0.0573772	0.0573772	0.0409837	0.0573772	0.0409837	0.0573772	0.0491805	0.065574	0.0573772	0.0573772	0.0573772	0.065574	0.0573772	0.0491805	0.0573772	0.0409837	0.0573772	0.0491805	0.0573772	0.065574	0.0491805	0.0491805	0.0573772	0.0573772	0.0409837	0.0409837	0.0573772	0.0573772
0	cerebral cortex _ neuronal cells	ENSG00000204351	0.0939548	0.095044	0.088508	0.0886442	0.0586877	0.0890527	0.0861932	0.099129	0.0699895	0.0970865	0.0848315	0.073666	0.098312	0.0656323	0.0825167	0.10444	0.0864655	0.086874	0.0930015	0.0816998	0.103214	0.084423	0.10158	0.0599133	0.0849677	0.0675385	0.0866017	0.096678	0.0995375	0.0954525	0.095861	0.089325	0.0772063	0.096678	0.0845593	0.098312	0.064679	0.084423	0.081836	0.0767977	0.0829253	0.09341	0.0837423	0.0845593	0.0634535	0.0921845	0.0831975
0	cerebellum _ Purkinje cells	ENSG00000273045	0.102942	0.117648	0.07353	0.058824	0.058824	0.088236	0.088236	0.102942	0.088236	0.102942	0.102942	0.102942	0.132354	0.058824	0.058824	0.102942	0.117648	0.088236	0.07353	0.07353	0.102942	0.07353	0.088236	0.058824	0.088236	0.058824	0.07353	0.102942	0.102942	0.102942	0.132354	0.117648	0.058824	0.102942	0.088236	0.088236	0.102942	0.07353	0.102942	0.058824	0.102942	0.058824	0.117648	0.07353	0.07353	0.088236	0.102942
0	cerebral cortex _ neuronal cells	ENSG00000183617	0.069619	0.06329	0.044303	0.050632	0.037974	0.044303	0.044303	0.069619	0.050632	0.069619	0.06329	0.050632	0.069619	0.044303	0.044303	0.075948	0.069619	0.050632	0.031645	0.050632	0.056961	0.050632	0.06329	0.044303	0.06329	0.037974	0.056961	0.056961	0.044303	0.069619	0.069619	0.069619	0.037974	0.075948	0.044303	0.06329	0.044303	0.050632	0.056961	0.037974	0.044303	0.06329	0.056961	0.037974	0.037974	0.056961	0.06329
0	cerebral cortex _ neuronal cells	ENSG00000244219	0.111114	0.104941	0.0895085	0.101855	0.092595	0.108027	0.108027	0.098768	0.092595	0.120373	0.108027	0.104941	0.101855	0.0956815	0.0956815	0.126547	0.101855	0.098768	0.101855	0.111114	0.104941	0.092595	0.108027	0.0895085	0.098768	0.092595	0.098768	0.108027	0.098768	0.104941	0.104941	0.111114	0.0956815	0.1142	0.109571	0.120373	0.103398	0.098768	0.101855	0.0941383	0.098768	0.0895085	0.101855	0.098768	0.0895085	0.104941	0.092595
0	cerebral cortex _ neuronal cells	ENSG00000196748	0.130872	0.123322	0.112416	0.124161	0.10151	0.121644	0.119127	0.128356	0.112416	0.117449	0.115772	0.10906	0.122483	0.115772	0.117449	0.133389	0.116611	0.10906	0.108221	0.115772	0.133389	0.0973153	0.133389	0.108221	0.120805	0.104027	0.123322	0.125839	0.117449	0.125839	0.130033	0.112416	0.106543	0.122483	0.114933	0.131711	0.105705	0.110738	0.128356	0.109899	0.106543	0.121644	0.127517	0.114094	0.106543	0.122483	0.113255
0	cerebral cortex _ neuronal cells	ENSG00000198759	0.135418	0.131008	0.120554	0.12952	0.110732	0.131837	0.121402	0.134579	0.128887	0.138646	0.138465	0.134461	0.146384	0.119652	0.136121	0.167065	0.150866	0.120445	0.114105	0.118769	0.134868	0.110343	0.136131	0.113348	0.128148	0.114601	0.128482	0.130458	0.115414	0.13273	0.141578	0.127498	0.128319	0.150425	0.12556	0.145547	0.113266	0.118101	0.126499	0.121356	0.118218	0.127671	0.134931	0.116063	0.111778	0.125299	0.122223
1	cerebral cortex _ neuronal cells	ENSG00000204580	0.130872	0.123322	0.112416	0.124161	0.10151	0.121644	0.119127	0.128356	0.112416	0.117449	0.115772	0.10906	0.122483	0.115772	0.117449	0.133389	0.116611	0.10906	0.108221	0.115772	0.133389	0.0973153	0.133389	0.108221	0.120805	0.104027	0.123322	0.125839	0.117449	0.125839	0.130033	0.112416	0.106543	0.122483	0.114933	0.131711	0.105705	0.110738	0.128356	0.109899	0.106543	0.121644	0.127517	0.114094	0.106543	0.122483	0.113255
0	cerebral cortex _ neuronal cells	ENSG00000206047	0.130872	0.123322	0.112416	0.124161	0.10151	0.121644	0.119127	0.128356	0.112416	0.117449	0.115772	0.10906	0.122483	0.115772	0.117449	0.133389	0.116611	0.10906	0.108221	0.115772	0.133389	0.0973153	0.133389	0.108221	0.120805	0.104027	0.123322	0.125839	0.117449	0.125839	0.130033	0.112416	0.106543	0.122483	0.114933	0.131711	0.105705	0.110738	0.128356	0.109899	0.106543	0.121644	0.127517	0.114094	0.106543	0.122483	0.113255
0	cerebral cortex _ neuronal cells	ENSG00000229972	0.130872	0.123322	0.112416	0.124161	0.10151	0.121644	0.119127	0.128356	0.112416	0.117449	0.115772	0.10906	0.122483	0.115772	0.117449	0.133389	0.116611	0.10906	0.108221	0.115772	0.133389	0.0973153	0.133389	0.108221	0.120805	0.104027	0.123322	0.125839	0.117449	0.125839	0.130033	0.112416	0.106543	0.122483	0.114933	0.131711	0.105705	0.110738	0.128356	0.109899	0.106543	0.121644	0.127517	0.114094	0.106543	0.122483	0.113255
0	cerebral cortex _ neuronal cells	ENSG00000240247	0.130872	0.123322	0.112416	0.124161	0.10151	0.121644	0.119127	0.128356	0.112416	0.117449	0.115772	0.10906	0.122483	0.115772	0.117449	0.133389	0.116611	0.10906	0.108221	0.115772	0.133389	0.0973153	0.133389	0.108221	0.120805	0.104027	0.123322	0.125839	0.117449	0.125839	0.130033	0.112416	0.106543	0.122483	0.114933	0.131711	0.105705	0.110738	0.128356	0.109899	0.106543	0.121644	0.127517	0.114094	0.106543	0.122483	0.113255
0	cerebral cortex _ neuronal cells	ENSG00000261934	0.130872	0.123322	0.112416	0.124161	0.10151	0.121644	0.119127	0.128356	0.112416	0.117449	0.115772	0.10906	0.122483	0.115772	0.117449	0.133389	0.116611	0.10906	0.108221	0.115772	0.133389	0.0973153	0.133389	0.108221	0.120805	0.104027	0.123322	0.125839	0.117449	0.125839	0.130033	0.112416	0.106543	0.122483	0.114933	0.131711	0.105705	0.110738	0.128356	0.109899	0.106543	0.121644	0.127517	0.114094	0.106543	0.122483	0.113255
0	cerebral cortex _ neuronal cells	ENSG00000275152	0.130872	0.123322	0.112416	0.124161	0.10151	0.121644	0.119127	0.128356	0.112416	0.117449	0.115772	0.10906	0.122483	0.115772	0.117449	0.133389	0.116611	0.10906	0.108221	0.115772	0.133389	0.0973153	0.133389	0.108221	0.120805	0.104027	0.123322	0.125839	0.117449	0.125839	0.130033	0.112416	0.106543	0.122483	0.114933	0.131711	0.105705	0.110738	0.128356	0.109899	0.106543	0.121644	0.127517	0.114094	0.106543	0.122483	0.113255
0	cerebral cortex _ neuronal cells	ENSG00000268320	0.108553	0.108553	0.078948	0.085527	0.0756585	0.0953955	0.0822375	0.0953955	0.078948	0.101974	0.0888165	0.0822375	0.092106	0.085527	0.085527	0.121712	0.098685	0.101974	0.092106	0.0953955	0.111843	0.0888165	0.115132	0.078948	0.0953955	0.078948	0.105264	0.101974	0.101974	0.105264	0.098685	0.085527	0.078948	0.0953955	0.0756585	0.108553	0.0822375	0.0888165	0.098685	0.0756585	0.085527	0.085527	0.101974	0.092106	0.078948	0.0953955	0.092106
0	cerebral cortex _ neuropil	ENSG00000277075	0.178571	0.178571	0.166666	0.166666	0.154762	0.166666	0.154762	0.178571	0.166666	0.178571	0.166666	0.178571	0.178571	0.154762	0.166666	0.178571	0.190476	0.142857	0.178571	0.178571	0.178571	0.154762	0.178571	0.166666	0.178571	0.142857	0.142857	0.178571	0.166666	0.178571	0.178571	0.178571	0.154762	0.178571	0.166666	0.178571	0.154762	0.166666	0.178571	0.154762	0.166666	0.166666	0.178571	0.178571	0.166666	0.166666	0.142857
0	cerebellum _ Purkinje cells	ENSG00000284662	0.128788	0.128788	0.0984847	0.121212	0.106061	0.121212	0.106061	0.128788	0.0984847	0.121212	0.106061	0.128788	0.143939	0.106061	0.106061	0.128788	0.0984847	0.113636	0.121212	0.106061	0.128788	0.090909	0.128788	0.106061	0.121212	0.090909	0.121212	0.106061	0.128788	0.113636	0.128788	0.106061	0.0984847	0.121212	0.0984847	0.106061	0.090909	0.0984847	0.106061	0.106061	0.113636	0.106061	0.128788	0.128788	0.0984847	0.106061	0.0984847
0	cerebellum _ Purkinje cells	ENSG00000284733	0.128788	0.128788	0.0984847	0.121212	0.106061	0.121212	0.106061	0.128788	0.0984847	0.121212	0.106061	0.128788	0.143939	0.106061	0.106061	0.128788	0.0984847	0.113636	0.121212	0.106061	0.128788	0.090909	0.128788	0.106061	0.121212	0.090909	0.121212	0.106061	0.128788	0.113636	0.128788	0.106061	0.0984847	0.121212	0.0984847	0.106061	0.090909	0.0984847	0.106061	0.106061	0.113636	0.106061	0.128788	0.128788	0.0984847	0.106061	0.0984847
0	cerebral cortex _ neuronal cells	ENSG00000137261	0.126098	0.152414	0.111843	0.134504	0.078217	0.135601	0.128656	0.142545	0.0815065	0.133042	0.118788	0.133042	0.15351	0.126463	0.136697	0.180923	0.125732	0.119153	0.0990505	0.118056	0.152414	0.067983	0.145469	0.078217	0.138524	0.071638	0.122442	0.135966	0.15351	0.145469	0.152779	0.10563	0.092106	0.161186	0.098685	0.132677	0.0917405	0.10563	0.119153	0.0983195	0.115863	0.108553	0.128656	0.125732	0.071638	0.135966	0.098685
0	cerebral cortex _ neuronal cells	ENSG00000177103	0.192153	0.192153	0.147359	0.17558	0.155489	0.179332	0.185429	0.182537	0.176753	0.201456	0.17558	0.184023	0.205521	0.179645	0.177613	0.213964	0.184023	0.179645	0.154629	0.16917	0.188948	0.144153	0.188948	0.164792	0.173547	0.146186	0.16917	0.195045	0.188948	0.18285	0.192153	0.184883	0.174407	0.201456	0.152596	0.18285	0.146186	0.170342	0.192153	0.16917	0.17558	0.18285	0.188635	0.165964	0.149391	0.185743	0.173235
0	cerebellum _ cells in molecular layer	ENSG00000172508	0.203704	0.194445	0.171296	0.189815	0.157408	0.157408	0.148148	0.212964	0.203704	0.245371	0.152778	0.25463	0.25463	0.166667	0.203704	0.236112	0.152778	0.152778	0.171296	0.152778	0.194445	0.203704	0.194445	0.162037	0.171296	0.152778	0.189815	0.208334	0.180556	0.162037	0.180556	0.171296	0.157408	0.226853	0.162037	0.162037	0.162037	0.162037	0.175926	0.143519	0.171296	0.199074	0.199074	0.171296	0.152778	0.189815	0.171296
0	cerebral cortex _ neuronal cells	ENSG00000040341	0.1363	0.169949	0.131229	0.14207	0.0911842	0.148522	0.122865	0.164393	0.105251	0.151646	0.110327	0.127095	0.150372	0.10282	0.116514	0.179627	0.106204	0.119109	0.126147	0.107738	0.1582	0.100806	0.169576	0.109221	0.143604	0.0947262	0.143604	0.158206	0.15053	0.162701	0.153491	0.122865	0.108212	0.173226	0.105516	0.150795	0.10044	0.112549	0.137202	0.113294	0.130806	0.140327	0.165346	0.148945	0.104298	0.131331	0.135459
0	cerebellum _ cells in molecular layer	ENSG00000074964	0.171968	0.16284	0.139957	0.151717	0.130761	0.148559	0.152535	0.169514	0.147036	0.160239	0.154652	0.173813	0.172135	0.133808	0.147169	0.162569	0.12337	0.158965	0.138177	0.144168	0.16191	0.14596	0.168865	0.138702	0.15184	0.139296	0.161484	0.157328	0.144202	0.157553	0.172326	0.157575	0.139296	0.165594	0.138882	0.16368	0.137392	0.134772	0.145815	0.135309	0.140618	0.142645	0.170287	0.135847	0.132139	0.155335	0.139722
0	cerebral cortex _ neuronal cells	ENSG00000156304	0.16112	0.17244	0.156457	0.180725	0.132969	0.158973	0.155199	0.165934	0.159254	0.154202	0.145787	0.16626	0.171552	0.139129	0.156847	0.188013	0.113427	0.151946	0.137414	0.148541	0.18413	0.120844	0.173698	0.132123	0.165522	0.125833	0.152944	0.172332	0.173698	0.175325	0.168667	0.145808	0.143791	0.164893	0.148106	0.173698	0.127481	0.141795	0.167929	0.155351	0.16112	0.167149	0.158604	0.16678	0.12785	0.165153	0.158864
0	caudate _ neuronal cells	ENSG00000167775	0.185408	0.192983	0.148158	0.168854	0.127677	0.173214	0.157114	0.176904	0.167452	0.213917	0.163783	0.157114	0.200126	0.159402	0.167452	0.204723	0.151352	0.178501	0.166998	0.11367	0.193457	0.102383	0.180595	0.145158	0.174358	0.151589	0.179883	0.173689	0.180595	0.189551	0.206104	0.159661	0.15802	0.200579	0.161711	0.192767	0.148827	0.158495	0.157351	0.153445	0.160114	0.154589	0.180357	0.155064	0.134583	0.156898	0.15897
0	cerebellum _ cells in molecular layer	ENSG00000067829	0.142857	0.107143	0.0833335	0.107143	0.0416668	0.142857	0.142857	0.107143	0.0416668	0.125	0.0892857	0.14881	0.142857	0.0654762	0.0654762	0.125	0.0416668	0.125	0.0714285	0.0654762	0.107143	0.125	0.107143	0.0654762	0.125	0.0654762	0.119048	0.125	0.107143	0.142857	0.125	0.0654762	0.0833335	0.142857	0.0892857	0.125	0.0654762	0.0892857	0.0833335	0.0892857	0.125	0.0833335	0.14881	0.107143	0.0416668	0.0892857	0.0892857
1	cerebral cortex _ neuronal cells	ENSG00000113805	0.160835	0.152154	0.123186	0.150677	0.118735	0.15026	0.144274	0.170655	0.134473	0.139607	0.13374	0.140816	0.163986	0.129726	0.138229	0.178543	0.139448	0.140777	0.145087	0.148783	0.162232	0.134503	0.169576	0.128061	0.153987	0.126366	0.153095	0.157376	0.154908	0.163699	0.166197	0.152649	0.123404	0.15584	0.13375	0.156941	0.127704	0.143403	0.140906	0.14142	0.13151	0.144324	0.167078	0.148982	0.119499	0.151619	0.134761
0	cerebral cortex _ neuronal cells	ENSG00000154258	0.142804	0.132635	0.102184	0.120916	0.0724117	0.109592	0.0940547	0.138457	0.0952085	0.141255	0.102259	0.11965	0.124356	0.0947171	0.10587	0.161349	0.10587	0.115794	0.124281	0.0933177	0.137965	0.0918434	0.141159	0.0891407	0.116114	0.0876665	0.10619	0.12341	0.133543	0.130669	0.139439	0.121199	0.0898778	0.140764	0.101805	0.124714	0.0929971	0.111521	0.13288	0.108081	0.111692	0.102296	0.119837	0.105453	0.0843389	0.129441	0.119896
0	cerebral cortex _ neuronal cells	ENSG00000185347	0.155486	0.155486	0.106706	0.143291	0.103657	0.124999	0.09756	0.164632	0.0945113	0.131096	0.131096	0.140242	0.149389	0.0945113	0.115852	0.167681	0.106706	0.134145	0.124999	0.106706	0.155486	0.134145	0.14634	0.09756	0.134145	0.09756	0.124999	0.14634	0.137194	0.143291	0.158535	0.115852	0.115852	0.140242	0.0945113	0.152438	0.103657	0.12195	0.137194	0.115852	0.085365	0.109755	0.115852	0.131096	0.103657	0.158535	0.115852
0	cerebral cortex _ neuronal cells	ENSG00000166532	0.158535	0.176828	0.0914627	0.103658	0.103658	0.134146	0.115853	0.176828	0.103658	0.164633	0.128048	0.152438	0.164633	0.0914627	0.140243	0.189023	0.109756	0.109756	0.121951	0.0914627	0.189023	0.0792677	0.189023	0.146341	0.121951	0.103658	0.134146	0.115853	0.176828	0.164633	0.158535	0.140243	0.134146	0.152438	0.128048	0.140243	0.0914627	0.121951	0.134146	0.109756	0.164633	0.128048	0.152438	0.146341	0.103658	0.134146	0.115853
1	caudate _ neuronal cells	ENSG00000118298	0.416662	0.416662	0.416662	0.416662	0.416662	0.416662	0.416662	0.416662	0.416662	0.583327	0.416662	0.416662	0.583327	0.416662	0.416662	0.583327	0.499995	0.416662	0.499995	0.416662	0.499995	0.416662	0.416662	0.416662	0.416662	0.416662	0.416662	0.416662	0.499995	0.416662	0.416662	0.416662	0.416662	0.499995	0.416662	0.416662	0.416662	0.499995	0.416662	0.416662	0.416662	0.416662	0.416662	0.499995	0.416662	0.416662	0.416662
1	cerebral cortex _ neuronal cells	ENSG00000162383	0.124208	0.124208	0.102013	0.107086	0.0894103	0.120641	0.120641	0.136256	0.124208	0.137207	0.128726	0.119135	0.137207	0.106532	0.125714	0.143231	0.133244	0.107086	0.0959894	0.110098	0.125714	0.104074	0.130232	0.102013	0.120641	0.102013	0.11969	0.128726	0.115568	0.124208	0.12722	0.14228	0.124208	0.12611	0.105025	0.136256	0.0990014	0.112556	0.122702	0.114062	0.0924224	0.103519	0.13475	0.112556	0.103519	0.128726	0.123653
0	cerebral cortex _ neuronal cells	ENSG00000089693	0.251089	0.238471	0.209266	0.218422	0.159788	0.228164	0.223716	0.248739	0.185691	0.165636	0.211701	0.202673	0.224083	0.16755	0.194979	0.256871	0.17358	0.221992	0.171955	0.189322	0.235187	0.201112	0.24373	0.192426	0.240473	0.144171	0.240865	0.217141	0.192495	0.248502	0.231783	0.212455	0.192448	0.224283	0.186485	0.225833	0.185333	0.172961	0.229003	0.204668	0.211914	0.233801	0.250784	0.233701	0.175271	0.223044	0.205204
0	cerebral cortex _ neuronal cells	ENSG00000144445	0.116453	0.114317	0.0779915	0.096154	0.0694445	0.103633	0.096154	0.10577	0.0758547	0.104701	0.090812	0.0865385	0.111111	0.0844017	0.090812	0.121795	0.102564	0.0779915	0.07906	0.087607	0.120727	0.0769232	0.11859	0.073718	0.0865385	0.0747865	0.0950855	0.0950855	0.10577	0.104701	0.11859	0.11859	0.0758547	0.0929487	0.0886755	0.114317	0.0779915	0.0940172	0.0940172	0.0833335	0.0854702	0.0833335	0.0982907	0.0972222	0.082265	0.0950855	0.090812
0	cerebral cortex _ neuronal cells	ENSG00000123130	0.191381	0.222865	0.162832	0.184799	0.103763	0.180227	0.191669	0.181342	0.169524	0.191304	0.159589	0.176752	0.211787	0.144483	0.156513	0.240737	0.174453	0.145815	0.153573	0.158984	0.210147	0.111469	0.230096	0.127401	0.202791	0.126099	0.200547	0.158733	0.171035	0.231022	0.224283	0.224213	0.153883	0.221947	0.154081	0.205596	0.129136	0.155603	0.224072	0.137989	0.178557	0.194872	0.18724	0.167464	0.153802	0.204166	0.167644
0	cerebral cortex _ neuronal cells	ENSG00000196289	0.274151	0.267995	0.224902	0.261839	0.203184	0.260992	0.246631	0.273304	0.229986	0.253388	0.237708	0.237708	0.262568	0.235895	0.249183	0.290453	0.243746	0.243971	0.230222	0.248808	0.279578	0.250385	0.280425	0.232999	0.266912	0.221534	0.263169	0.26703	0.255447	0.277047	0.286217	0.258707	0.224795	0.274398	0.236742	0.271974	0.223218	0.2336	0.2663	0.231187	0.251103	0.256165	0.275599	0.246759	0.223218	0.264381	0.241805
1	cerebral cortex _ neuronal cells	ENSG00000138650	0.165599	0.16238	0.133848	0.14779	0.106918	0.163396	0.143569	0.165395	0.134597	0.15532	0.149386	0.147009	0.165398	0.119388	0.144066	0.178436	0.139519	0.145179	0.132887	0.136876	0.167628	0.149486	0.168866	0.125019	0.157651	0.120481	0.157299	0.162364	0.152947	0.16756	0.175909	0.146785	0.13019	0.163402	0.125022	0.159991	0.117263	0.130535	0.155891	0.126883	0.136577	0.145183	0.161726	0.135983	0.119327	0.152877	0.131452
0	cerebral cortex _ endothelial cells	ENSG00000283024	0.0346158	0.0346158	0.0269232	0.0346158	0.0346158	0.0346158	0.0346158	0.023077	0.0346158	0.0346158	0.0307695	0.0307695	0.0346158	0.038462	0.0346158	0.0346158	0.0307695	0.0346158	0.0346158	0.0346158	0.0346158	0.0269232	0.0346158	0.0269232	0.0346158	0.0307695	0.038462	0.0346158	0.0346158	0.0346158	0.038462	0.0346158	0.0307695	0.0346158	0.0269232	0.0346158	0.0307695	0.0346158	0.038462	0.0307695	0.0307695	0.0346158	0.0346158	0.0269232	0.0269232	0.0346158	0.0346158
0	cerebral cortex _ neuronal cells	ENSG00000120563	0.4375	0.4375	0.375	0.4375	0.375	0.4375	0.4375	0.4375	0.3125	0.375	0.4375	0.375	0.4375	0.375	0.375	0.5	0.4375	0.375	0.375	0.375	0.4375	0.375	0.4375	0.3125	0.4375	0.3125	0.4375	0.375	0.4375	0.4375	0.375	0.3125	0.375	0.375	0.3125	0.4375	0.375	0.375	0.375	0.375	0.375	0.4375	0.4375	0.4375	0.3125	0.375	0.4375
0	cerebral cortex _ neuronal cells	ENSG00000137204	0.154413	0.183825	0.139707	0.125001	0.0661768	0.169119	0.139707	0.183825	0.110295	0.161766	0.125001	0.169118	0.205883	0.0955888	0.125001	0.220589	0.139707	0.169119	0.139707	0.125001	0.169119	0.0735295	0.169119	0.139707	0.169119	0.110295	0.154413	0.183825	0.154413	0.176472	0.183825	0.139707	0.110295	0.183824	0.154413	0.183825	0.125001	0.110295	0.139707	0.125001	0.0955888	0.125001	0.183825	0.154413	0.0955888	0.154413	0.110295
0	cerebral cortex _ neuronal cells	ENSG00000285044	0.157146	0.146431	0.121431	0.139289	0.100002	0.14286	0.125002	0.160718	0.132145	0.14286	0.128574	0.146431	0.153575	0.103573	0.135717	0.171432	0.11786	0.135717	0.150003	0.128574	0.157146	0.11786	0.153575	0.11786	0.150003	0.103573	0.139289	0.164289	0.146431	0.157146	0.157146	0.139289	0.139289	0.157146	0.132145	0.16786	0.0964305	0.132145	0.150003	0.132145	0.132145	0.139289	0.171432	0.14286	0.121431	0.139289	0.125002
0	cerebral cortex _ neuropil	ENSG00000188991	0.153575	0.153575	0.101788	0.121431	0.0821445	0.144646	0.137503	0.139289	0.133931	0.114288	0.125002	0.13036	0.137503	0.121431	0.128574	0.14286	0.162503	0.141074	0.105359	0.132145	0.153575	0.0750015	0.146431	0.105359	0.137503	0.103573	0.141074	0.13036	0.13036	0.148217	0.157146	0.132145	0.121431	0.13036	0.112502	0.139289	0.107145	0.114288	0.126788	0.108931	0.121431	0.11786	0.137503	0.126788	0.101788	0.158932	0.123217
0	cerebral cortex _ neuronal cells	ENSG00000173261	0.172995	0.202531	0.17405	0.17616	0.120253	0.189873	0.170886	0.172995	0.151898	0.184598	0.198312	0.181434	0.203586	0.154008	0.172995	0.218354	0.185653	0.178269	0.154008	0.157172	0.191983	0.158227	0.200421	0.147679	0.184599	0.130801	0.168776	0.183544	0.164556	0.202531	0.205696	0.163502	0.151898	0.185653	0.160337	0.197257	0.138185	0.156118	0.195147	0.149789	0.154008	0.177215	0.186708	0.158227	0.148734	0.178269	0.159282
0	cerebellum _ cells in granular layer	ENSG00000275397	0.213041	0.236953	0.210867	0.210867	0.152172	0.243475	0.21304	0.210867	0.180432	0.23478	0.280431	0.228258	0.241301	0.186954	0.213041	0.273909	0.249997	0.210867	0.215214	0.18478	0.230432	0.193475	0.249997	0.186954	0.221736	0.152172	0.204345	0.239127	0.221736	0.25217	0.256518	0.18478	0.199997	0.256519	0.178258	0.228258	0.173911	0.182606	0.221736	0.182606	0.193476	0.206519	0.245649	0.21304	0.182606	0.21304	0.191302
0	cerebellum _ cells in molecular layer	ENSG00000130764	0.119004	0.109477	0.0708687	0.0960483	0.0703531	0.104606	0.0959194	0.108145	0.0971645	0.118936	0.0973087	0.127857	0.120793	0.0749944	0.0970105	0.12622	0.085203	0.105647	0.0899135	0.0917693	0.111373	0.101438	0.113383	0.0856331	0.113226	0.0914189	0.113236	0.116914	0.105063	0.106158	0.123743	0.0885264	0.0768574	0.108387	0.0879519	0.117479	0.08301	0.0881774	0.106679	0.0806826	0.0942244	0.0987293	0.117397	0.10026	0.0901019	0.113242	0.0926296
0	cerebral cortex _ neuropil	ENSG00000122477	0.166396	0.155682	0.144967	0.138717	0.113717	0.143181	0.126217	0.155682	0.126217	0.155682	0.130682	0.136932	0.155682	0.113717	0.113717	0.168182	0.172646	0.113717	0.143181	0.113717	0.155682	0.161932	0.155682	0.113717	0.136932	0.113717	0.144967	0.149431	0.143181	0.161932	0.155682	0.143181	0.113717	0.155682	0.118181	0.155682	0.113717	0.119967	0.155682	0.136932	0.155682	0.149431	0.155682	0.130682	0.119967	0.130682	0.143181
0	cerebral cortex _ neuronal cells	ENSG00000145839	0.327057	0.327057	0.255521	0.316515	0.270331	0.330069	0.330069	0.339106	0.327057	0.367469	0.289909	0.286897	0.367469	0.218373	0.328563	0.373493	0.273594	0.337348	0.311997	0.152861	0.349397	0.146837	0.353915	0.255521	0.309236	0.255521	0.301706	0.331575	0.331575	0.327057	0.350903	0.303463	0.306224	0.362951	0.321033	0.339106	0.273343	0.286897	0.304718	0.288403	0.315009	0.319527	0.358433	0.30773	0.257028	0.227409	0.270582
0	cerebral cortex _ neuronal cells	ENSG00000168916	0.110916	0.112676	0.071303	0.0941904	0.0827466	0.108275	0.108275	0.116197	0.0950704	0.115317	0.0941902	0.106514	0.115317	0.0880283	0.110035	0.125	0.0994715	0.0941904	0.0968312	0.107395	0.110916	0.0933102	0.110916	0.0950706	0.110916	0.083627	0.104754	0.108275	0.109155	0.121479	0.121479	0.102993	0.0994717	0.111796	0.101233	0.117958	0.0818664	0.0871481	0.109155	0.105634	0.0871481	0.0994721	0.106514	0.103873	0.0906693	0.105634	0.0915495
1	cerebral cortex _ neuropil	ENSG00000159212	0.277528	0.298802	0.240841	0.220513	0.196773	0.270899	0.215844	0.307422	0.221086	0.232988	0.289936	0.2452	0.222881	0.216726	0.202015	0.263732	0.313677	0.261903	0.204349	0.216725	0.277022	0.216758	0.238539	0.209558	0.256123	0.214799	0.279895	0.219974	0.244318	0.282769	0.28334	0.228595	0.231502	0.255617	0.178847	0.307423	0.210129	0.207224	0.239959	0.231501	0.199175	0.215305	0.265757	0.230995	0.209558	0.262784	0.250066
0	cerebellum _ cells in granular layer	ENSG00000263324	0.310717	0.292859	0.292859	0.292859	0.275002	0.310717	0.310717	0.310717	0.378574	0.378574	0.46429	0.46429	0.378574	0.292859	0.378574	0.46429	0.446432	0.310717	0.310717	0.310717	0.310717	0.225002	0.310717	0.292859	0.310717	0.310717	0.310717	0.310717	0.292859	0.310717	0.310717	0.310717	0.292859	0.292859	0.310717	0.310717	0.292859	0.310717	0.292859	0.310717	0.207145	0.292859	0.310717	0.292859	0.292859	0.292859	0.292859
1	hippocampus _ neuronal cells	ENSG00000108231	0.238989	0.248949	0.214992	0.251734	0.191789	0.250443	0.242475	0.247953	0.231722	0.282408	0.243674	0.25771	0.279918	0.182733	0.244965	0.287093	0.24467	0.225248	0.22724	0.155656	0.237698	0.15217	0.242678	0.199757	0.23222	0.194279	0.229232	0.236204	0.23222	0.241184	0.252933	0.214992	0.22973	0.291169	0.222758	0.243969	0.21728	0.202247	0.245961	0.207227	0.230025	0.246256	0.250443	0.203741	0.199259	0.200956	0.200753
0	hippocampus _ neuronal cells	ENSG00000153253	0.187965	0.180839	0.14452	0.174217	0.133235	0.176126	0.150212	0.187266	0.160064	0.195888	0.194994	0.197978	0.204563	0.156451	0.179366	0.214089	0.18523	0.175527	0.1699	0.160341	0.18154	0.154223	0.202512	0.15874	0.186962	0.152287	0.178637	0.184894	0.171428	0.189618	0.192155	0.150534	0.16129	0.217673	0.157562	0.182564	0.150112	0.169228	0.167764	0.154756	0.148658	0.154509	0.183357	0.172333	0.155348	0.172736	0.165765
0	cerebral cortex _ neuronal cells	ENSG00000036473	0.198412	0.222222	0.198412	0.198412	0.150793	0.206349	0.198412	0.230158	0.166666	0.206349	0.190476	0.174603	0.190476	0.142857	0.166666	0.246031	0.174603	0.182539	0.198412	0.174603	0.214285	0.15873	0.214285	0.190476	0.206349	0.182539	0.206349	0.214285	0.206349	0.214285	0.222222	0.190476	0.15873	0.198412	0.166666	0.222222	0.190476	0.15873	0.190476	0.190476	0.190476	0.190476	0.238095	0.166666	0.174603	0.198412	0.15873
0	cerebral cortex _ neuronal cells	ENSG00000109424	0.198412	0.222222	0.198412	0.198412	0.150793	0.206349	0.198412	0.230158	0.166666	0.206349	0.190476	0.174603	0.190476	0.142857	0.166666	0.246031	0.174603	0.182539	0.198412	0.174603	0.214285	0.15873	0.214285	0.190476	0.206349	0.182539	0.206349	0.214285	0.206349	0.214285	0.222222	0.190476	0.15873	0.198412	0.166666	0.222222	0.190476	0.15873	0.190476	0.190476	0.190476	0.190476	0.238095	0.166666	0.174603	0.198412	0.15873
0	cerebral cortex _ endothelial cells	ENSG00000154478	0.3	0.3	0.2	0.3	0.2	0.3	0.3	0.3	0.25	0.35	0.3	0.3	0.375	0.4	0.25	0.25	0.375	0.3	0.15	0.4	0.3	0.35	0.3	0.3	0.3	0.2	0.2	0.3	0.35	0.35	0.35	0.3	0.3	0.325	0.3	0.3	0.225	0.25	0.3	0.3	0.2	0.25	0.3	0.3	0.3	0.3	0.3
1	cerebral cortex _ neuronal cells	ENSG00000168081	0.18247	0.219518	0.204681	0.180424	0.133314	0.184005	0.177183	0.154119	0.202635	0.240195	0.146786	0.175137	0.212526	0.174455	0.143034	0.277752	0.174284	0.179571	0.114001	0.144399	0.222588	0.174114	0.191679	0.169509	0.154119	0.136042	0.214232	0.181788	0.152073	0.189633	0.224293	0.149685	0.142693	0.180082	0.14167	0.189462	0.169509	0.143546	0.215937	0.144399	0.268887	0.209286	0.155313	0.148321	0.16985	0.183834	0.137918
1	caudate _ neuronal cells	ENSG00000126861	0.259943	0.237215	0.237215	0.237215	0.237215	0.225852	0.225852	0.248579	0.29119	0.318178	0.29119	0.318178	0.237215	0.237215	0.318178	0.318178	0.29119	0.237215	0.248579	0.237215	0.237215	0.271307	0.237215	0.237215	0.237215	0.237215	0.237215	0.237215	0.248579	0.237215	0.248579	0.237215	0.318178	0.29119	0.237215	0.237215	0.237215	0.237215	0.237215	0.237215	0.237215	0.237215	0.248579	0.248579	0.237215	0.237215	0.237215
1	hippocampus _ neuronal cells	ENSG00000156011	0.146671	0.135036	0.121426	0.134586	0.093362	0.127963	0.116104	0.137175	0.115407	0.153528	0.157921	0.172285	0.144628	0.121527	0.134773	0.17591	0.146063	0.110672	0.12319	0.109727	0.145553	0.0981845	0.140698	0.106665	0.134241	0.102106	0.134078	0.138924	0.153362	0.134103	0.144889	0.122236	0.119586	0.183228	0.108053	0.137882	0.0948053	0.10564	0.131211	0.111902	0.112231	0.126159	0.146316	0.123758	0.105669	0.13525	0.106793
0	cerebral cortex _ neuronal cells	ENSG00000235109	0.155486	0.155486	0.106706	0.143291	0.103657	0.124999	0.09756	0.164632	0.0945113	0.131096	0.131096	0.140242	0.149389	0.0945113	0.115852	0.167681	0.106706	0.134145	0.124999	0.106706	0.155486	0.134145	0.14634	0.09756	0.134145	0.09756	0.124999	0.14634	0.137194	0.143291	0.158535	0.115852	0.115852	0.140242	0.0945113	0.152438	0.103657	0.12195	0.137194	0.115852	0.085365	0.109755	0.115852	0.131096	0.103657	0.158535	0.115852
1	cerebral cortex _ neuronal cells	ENSG00000151240	0.172283	0.164511	0.133423	0.164511	0.124355	0.158034	0.141195	0.160625	0.143785	0.163216	0.151558	0.155444	0.15933	0.136013	0.137308	0.180055	0.139899	0.143785	0.148967	0.146376	0.172283	0.134718	0.173578	0.137309	0.160625	0.12565	0.158034	0.16192	0.160625	0.173578	0.173578	0.138604	0.129536	0.152853	0.136013	0.169692	0.152853	0.132127	0.160625	0.143785	0.132127	0.134718	0.172283	0.143786	0.129537	0.150262	0.14249
0	cerebral cortex _ neuronal cells	ENSG00000181873	0.144066	0.135592	0.127117	0.118643	0.101694	0.127117	0.127117	0.135592	0.127117	0.144066	0.127117	0.118643	0.144066	0.110169	0.110169	0.152541	0.110169	0.084745	0.067796	0.110169	0.127117	0.127117	0.152541	0.127117	0.135592	0.127117	0.144066	0.135592	0.135592	0.127117	0.144066	0.127117	0.118643	0.152541	0.118643	0.135592	0.127117	0.135592	0.152541	0.135592	0.127117	0.135592	0.127117	0.135592	0.127117	0.144066	0.127117
0	cerebellum _ cells in molecular layer	ENSG00000059588	0.119045	0.119045	0.122446	0.129248	0.090134	0.124147	0.120745	0.136051	0.112242	0.124147	0.117344	0.142853	0.136051	0.0969365	0.122446	0.139452	0.064624	0.122446	0.115643	0.119045	0.119045	0.108841	0.119045	0.102038	0.110542	0.102038	0.124147	0.129248	0.122446	0.119045	0.136051	0.112242	0.0969365	0.139452	0.10714	0.129248	0.090134	0.0935353	0.122446	0.112242	0.119045	0.136051	0.142853	0.115643	0.103739	0.112242	0.119045
0	hippocampus _ neuronal cells	ENSG00000235132	0.147364	0.139469	0.102628	0.118417	0.115786	0.131575	0.128943	0.139469	0.107892	0.139469	0.128943	0.12368	0.144732	0.126312	0.110523	0.152627	0.134207	0.107892	0.107892	0.144732	0.149996	0.136838	0.152627	0.110523	0.126312	0.10526	0.134207	0.144732	0.136838	0.128943	0.139469	0.128943	0.0973655	0.155258	0.115786	0.152627	0.099997	0.121049	0.134207	0.102628	0.115786	0.139469	0.139469	0.128943	0.102628	0.149996	0.139469
0	hippocampus _ neuronal cells	ENSG00000178700	0.147364	0.139469	0.102628	0.118417	0.115786	0.131575	0.128943	0.139469	0.107892	0.139469	0.128943	0.12368	0.144732	0.126312	0.110523	0.152627	0.134207	0.107892	0.107892	0.144732	0.149996	0.136838	0.152627	0.110523	0.126312	0.10526	0.134207	0.144732	0.136838	0.128943	0.139469	0.128943	0.0973655	0.155258	0.115786	0.152627	0.099997	0.121049	0.134207	0.102628	0.115786	0.139469	0.139469	0.128943	0.102628	0.149996	0.139469
0	cerebral cortex _ neuronal cells	ENSG00000172476	0.201887	0.194918	0.183972	0.188466	0.160521	0.188113	0.175384	0.192657	0.169853	0.189647	0.170576	0.176374	0.193769	0.167727	0.172036	0.208561	0.187363	0.177851	0.176775	0.174483	0.206067	0.191084	0.208379	0.17046	0.187251	0.165779	0.18641	0.190933	0.18402	0.195575	0.204755	0.178498	0.166641	0.204331	0.169548	0.196613	0.168873	0.173857	0.191708	0.173288	0.184296	0.184628	0.186439	0.1779	0.169833	0.185048	0.168818
0	cerebellum _ Purkinje cells	ENSG00000247315	0.155388	0.151244	0.126382	0.160222	0.107735	0.153316	0.138813	0.168509	0.128454	0.170581	0.134669	0.145028	0.179559	0.120166	0.128454	0.174725	0.119476	0.140194	0.132597	0.133288	0.170581	0.141575	0.158841	0.125001	0.131216	0.119476	0.131907	0.154006	0.156769	0.157459	0.162984	0.151934	0.116713	0.151934	0.138813	0.154697	0.114641	0.128454	0.133979	0.129835	0.130526	0.13536	0.167819	0.145719	0.123619	0.142957	0.156769
1	cerebral cortex _ neuronal cells	ENSG00000049192	0.19578	0.19578	0.177708	0.174696	0.16566	0.201804	0.201804	0.219876	0.19578	0.234936	0.204816	0.198792	0.234936	0.186744	0.198792	0.246984	0.213852	0.174696	0.16566	0.18072	0.198792	0.168672	0.207828	0.177708	0.201804	0.177708	0.186744	0.204816	0.204816	0.19578	0.201804	0.231924	0.19578	0.2259	0.183732	0.219876	0.171684	0.198792	0.192768	0.201804	0.171684	0.18072	0.216864	0.198792	0.18072	0.204816	0.207828
0	cerebral cortex _ neuronal cells	ENSG00000007080	0.145093	0.146613	0.0944759	0.130797	0.103595	0.130104	0.113855	0.147498	0.103489	0.129487	0.101377	0.115833	0.136336	0.110052	0.109785	0.15567	0.0920018	0.119659	0.114168	0.115534	0.148071	0.0995765	0.149628	0.100257	0.124558	0.0998953	0.128062	0.140605	0.131663	0.145489	0.139446	0.128417	0.0984191	0.143236	0.117162	0.13759	0.088332	0.110814	0.133454	0.119102	0.130415	0.14003	0.141132	0.124292	0.103036	0.138302	0.117727
0	cerebral cortex _ neuronal cells	ENSG00000161682	0.126192	0.130398	0.105342	0.120175	0.0900345	0.114123	0.106099	0.128761	0.102843	0.130045	0.132824	0.121477	0.132649	0.103248	0.11516	0.148484	0.106292	0.104445	0.0907392	0.102721	0.129501	0.0949623	0.135465	0.106626	0.124873	0.0994124	0.121864	0.123588	0.112856	0.133459	0.132087	0.112151	0.0942924	0.133459	0.112099	0.124451	0.0998172	0.111659	0.128374	0.107014	0.100944	0.121899	0.122287	0.108598	0.0984979	0.123941	0.111307
1	cerebellum _ cells in granular layer	ENSG00000129244	0.122035	0.105483	0.0941198	0.1166	0.0773215	0.110918	0.0995545	0.110918	0.110918	0.111165	0.138586	0.127469	0.10573	0.0827563	0.105236	0.122035	0.110671	0.110918	0.0830033	0.088438	0.1166	0.066205	0.122282	0.0993075	0.105483	0.088438	0.110918	0.110918	0.0941198	0.110918	0.1166	0.0943667	0.110918	0.1166	0.088685	0.111165	0.105483	0.100295	0.122528	0.088438	0.0995545	0.105236	0.110918	0.0941198	0.088438	0.105483	0.105236
0	cerebral cortex _ endothelial cells	ENSG00000102174	0.66666	0.66666	0.33333	0.66666	0.33333	0.66666	0.66666	0.66666	0.499995	0.66666	0.66666	0.99999	0.99999	1.16665	0.833325	0.66666	0.99999	0.66666	0.166665	0.833325	0.66666	0.499995	0.66666	0.66666	0.66666	0.33333	0.33333	0.66666	1.16665	0.833325	0.833325	0.66666	0.833325	1.16665	0.66666	0.66666	0.499995	0.499995	0.66666	0.66666	0.33333	0.499995	0.66666	0.66666	0.66666	0.66666	0.499995
1	caudate _ glial cells	ENSG00000169006	0.225	0.225	0.225	0.25	0.225	0.225	0.225	0.225	0.275	0.275	0.25	0.225	0.225	0.275	0.25	0.275	0.275	0.2	0.225	0.275	0.25	0.225	0.25	0.225	0.275	0.225	0.25	0.275	0.25	0.25	0.25	0.225	0.275	0.275	0.275	0.25	0.2	0.225	0.275	0.225	0.225	0.225	0.225	0.25	0.225	0.225	0.225
0	cerebral cortex _ neuronal cells	ENSG00000122584	0.119718	0.0915492	0.084507	0.0985915	0.084507	0.0985915	0.105634	0.0985915	0.0915492	0.105634	0.105634	0.0915492	0.112676	0.084507	0.0985915	0.133803	0.105634	0.112676	0.084507	0.0774647	0.105634	0.0774647	0.112676	0.084507	0.119718	0.084507	0.112676	0.105634	0.105634	0.112676	0.12676	0.112676	0.0985915	0.12676	0.084507	0.112676	0.084507	0.0915492	0.112676	0.084507	0.0985915	0.112676	0.112676	0.105634	0.084507	0.0985915	0.112676
0	cerebral cortex _ endothelial cells	ENSG00000235718	0.125002	0.083335	0.083335	0.083335	0.125002	0.083335	0.083335	0.0416675	0.083335	0.083335	0.083335	0.083335	0.083335	0.16667	0.083335	0.125002	0.083335	0.083335	0.083335	0.16667	0.083335	0.125002	0.083335	0.083335	0.125002	0.16667	0.125002	0.083335	0.083335	0.083335	0.083335	0.083335	0.083335	0.083335	0.083335	0.083335	0.083335	0.083335	0.16667	0.125002	0.083335	0.083335	0.125002	0.125002	0.16667	0.083335	0.083335
0	cerebral cortex _ neuronal cells	ENSG00000160321	0.527772	0.44444	0.44444	0.472218	0.277775	0.388885	0.305553	0.44444	0.416662	0.499995	0.416662	0.499995	0.499995	0.33333	0.33333	0.55555	0.277775	0.44444	0.44444	0.305553	0.527772	0.305553	0.472218	0.388885	0.388885	0.33333	0.33333	0.55555	0.55555	0.527772	0.472218	0.361108	0.361108	0.44444	0.388885	0.44444	0.277775	0.249998	0.44444	0.361108	0.472218	0.416662	0.361108	0.388885	0.33333	0.416662	0.472218
0	cerebral cortex _ glial cells	ENSG00000239839	0.250005	0.250005	0.250005	0.21429	0.178575	0.250005	0.178575	0.250005	0.250005	0.14286	0.21429	0.250005	0.250005	0.178575	0.28572	0.28572	0.250005	0.21429	0.178575	0.21429	0.250005	0.250005	0.21429	0.250005	0.28572	0.21429	0.250005	0.250005	0.250005	0.250005	0.250005	0.28572	0.250005	0.28572	0.21429	0.178575	0.21429	0.250005	0.250005	0.250005	0.250005	0.250005	0.21429	0.250005	0.21429	0.250005	0.14286
1	cerebral cortex _ glial cells	ENSG00000120903	0.854155	0.854155	0.770822	0.770822	0.770822	0.770822	0.770822	0.895821	0.770822	0.812488	0.854155	0.812488	0.770822	0.770822	1.12498	0.979151	1.10415	0.895821	0.770822	0.854155	0.812488	0.854155	0.854155	0.770822	0.812488	0.770822	0.854155	0.812488	0.812488	0.895821	0.854155	0.812488	1.08332	0.770822	0.812488	0.854155	0.770822	0.770822	0.812488	0.770822	0.770822	0.770822	0.895821	0.770822	0.770822	0.812488	0.812488
0	cerebellum _ cells in molecular layer	ENSG00000277641	0.083335	0.083335	0.083335	0.083335	0.083335	0.083335	0.083335	0.083335	0.083335	0.208338	0.16667	0.291673	0.250005	0.083335	0.083335	0.208338	0.16667	0.083335	0.083335	0.083335	0.083335	0.083335	0.083335	0.083335	0.083335	0.083335	0.083335	0.083335	0.083335	0.083335	0.083335	0.083335	0.083335	0.291673	0.083335	0.083335	0.083335	0.083335	0.083335	0.083335	0.083335	0.083335	0.083335	0.083335	0.083335	0.083335	0.083335
1	cerebral cortex _ neuronal cells	ENSG00000184984	0.294442	0.288886	0.249998	0.28333	0.249998	0.277775	0.27222	0.288886	0.28333	0.27222	0.28333	0.28333	0.294442	0.277775	0.311108	0.322219	0.294442	0.261109	0.27222	0.28333	0.288886	0.299997	0.294442	0.277775	0.294442	0.27222	0.288886	0.288886	0.288886	0.294442	0.294442	0.294442	0.277775	0.305553	0.28333	0.28333	0.261109	0.27222	0.277775	0.27222	0.288886	0.277775	0.294442	0.288886	0.261109	0.299997	0.27222
[truncated: 84 more columns]
