# Supplementary material for: Cell-Type-Specific Proteogenomic Signal Diffusion for Integrating Multi-Omics Data Predicts Novel Schizophrenia Risk Genes
Source: Patterns (N Y). 2020 Sep 2;1(6):100091. doi: 10.1016/j.patter.2020.100091 (PMC7518509; doi:10.1016/j.patter.2020.100091)
Supplement: Table S2. MAPSD-Identified Risk Genes Which Are Targets of Available Drugs (Regardless of the Mode of Action) [file mmc3.xlsx]

## Sheet: Sheet1
Supplementary Table 2. MAPSD identified risk genes which are targets of available drugs (regardless of mode of action ).
Drug	Target Gene	UniProt Accession	PROTEIN_NAME
BEPRIDIL	CACNB1	Q02641	Voltage-dependent L-type calcium channel subunit beta-1
BEPRIDIL	CACNG7	P62955	Voltage-dependent calcium channel gamma-7 subunit
PERAMPANEL	GRIA4	P48058	Glutamate receptor 4
ENFLURANE, PERAMPANEL, TOPIRAMATE	GRIA1	P42261	Glutamate receptor 1
DIPIVEFRIN, DOXAZOSIN, DROXIDOPA	ADRA1B	P35368	Alpha-1B adrenergic receptor
DALFAMPRIDINE, GUANIDINE	KCNA4	P22459	Potassium voltage-gated channel subfamily A member 4
ACETAZOLAMIDE, DICHLORPHENAMIDE, ETHOXZOLAMIDE	CA12	O43570	Carbonic anhydrase 12
DALFAMPRIDINE, EZOGABINE, GUANIDINE	KCNQ2	O43526	Potassium voltage-gated channel subfamily KQT member 2
METFORMIN	NDUFB3	O43676	NADH dehydrogenase [ubiquinone] 1 beta subcomplex subunit 3
METFORMIN	NDUFS7	O75251	NADH dehydrogenase [ubiquinone] iron-sulfur protein 7, mitochondrial
ACAMPROSATE, AMANTADINE, FELBAMATE	GRIN2C	Q14957	Glutamate receptor ionotropic, NMDA 2C
DRONEDARONE, IVABRADINE	HCN4	Q9Y3Q4	Potassium/sodium hyperpolarization-activated cyclic nucleotide-gated channel 4
USTEKINUMAB	IL12B	P29460	Interleukin-12 subunit beta
ANISOTROPINE, ATROPINE, BIPERIDEN, CLIDINIUM	CHRM1	P11229	Muscarinic acetylcholine receptor M1
OCRIPLASMIN	LAMC3	Q9Y6N6	Laminin subunit gamma-3
DEXTROMETHORPHAN, VARENICLINE	CHRNA4	P43681	Neuronal acetylcholine receptor subunit alpha-4
BEPRIDIL	CACNG2	Q9Y698	Voltage-dependent calcium channel gamma-2 subunit
VANDETANIB	EPHB4	P54760	Ephrin type-B receptor 4
DIPYRIDAMOLE, FLAVOXATE, PENTOXIFYLLINE	PDE8A	O60658	High affinity cAMP-specific and IBMX-insensitive 3',5'-cyclic phosphodiesterase 8A
ARTICAINE, BENOXINATE, CARBAMAZEPINE, ERLOSAMIDE	SCN1A	P35498	Sodium channel protein type 1 subunit alpha
ANISOTROPINE, DICYCLOMINE, GLYCOPYRROLATE, ANISOTROPINE	CHRM2	P08172	Muscarinic acetylcholine receptor M2
ACRIVASTINE, ALCAFTADINE, AZATADINE, BUCLIZINE	HRH1	P35367	Histamine H1 receptor
ACETAMINOPHEN, DRONABINOL, NABILONE	CNR1	P21554	Cannabinoid receptor 1
TOPIRAMATE	GRIK1	P39086	Glutamate receptor ionotropic, kainate 1
METFORMIN	MT-ND2	P03891	NADH-ubiquinone oxidoreductase chain 2
DALFAMPRIDINE, EZOGABINE, GUANIDINE	KCNQ3	O43525	Potassium voltage-gated channel subfamily KQT member 3
ACAMPROSATE, AMANTADINE, FELBAMATE, KETAMINE	GRIN3B	O60391	Glutamate receptor ionotropic, NMDA 3B
SAPROPTERIN	PAH	P00439	Phenylalanine-4-hydroxylase
TOPIRAMATE	GRIK3	Q13003	Glutamate receptor ionotropic, kainate 3
SUVOREXANT	HCRTR1	O43613	Orexin receptor type 1
BEPRIDIL	CACNG3	O60359	Voltage-dependent calcium channel gamma-3 subunit
DALFAMPRIDINE, EZOGABINE, GUANIDINE	KCNQ4	P56696	Potassium voltage-gated channel subfamily KQT member 4
ALPROSTADIL, DINOPROSTONE, EPOPROSTENOL	PTGER1	P34995	Prostaglandin E2 receptor EP1 subtype
CAPECITABINE, FLOXURIDINE, FLUOROURACIL	TYMS	P04818	Thymidylate synthase
BUMETANIDE, CHLORTHALIDONE, ETHACRYNIC ACID	SLC12A1	Q13621	Solute carrier family 12 member 1
ABARELIX, CETRORELIX, DANAZOL, DEGARELIX	GNRHR	P30968	Gonadotropin-releasing hormone receptor
DRONEDARONE, IVABRADINE	HCN3	Q9P1Z3	Potassium/sodium hyperpolarization-activated cyclic nucleotide-gated channel 3
ARTICAINE, BENOXINATE, CARBAMAZEPINE, INDECAINIDE	SCN3A	Q9NY46	Sodium channel protein type 3 subunit alpha
