# Supplementary material for: Cell-Type-Specific Proteogenomic Signal Diffusion for Integrating Multi-Omics Data Predicts Novel Schizophrenia Risk Genes
Source: Patterns (N Y). 2020 Sep 2;1(6):100091. doi: 10.1016/j.patter.2020.100091 (PMC7518509; doi:10.1016/j.patter.2020.100091)
Supplement: Table S3. MAPSD Results Using the I2D Network [file mmc4.xlsx]

## Sheet: Sheet1
SCZ risk loci with highest signal in the brain afetr signal diffusion							Shared predictios with original predictions upon usind I2D network.
ENSG00000072062							ENSG00000245848
ENSG00000166501							ENSG00000104852
ENSG00000197386							ENSG00000166313
ENSG00000176884							ENSG00000125249
ENSG00000126583							ENSG00000196504
ENSG00000150995							ENSG00000275700
ENSG00000183454							ENSG00000100664
ENSG00000081189							ENSG00000055163
ENSG00000128340							ENSG00000075142
ENSG00000149091							ENSG00000061676
ENSG00000149295							ENSG00000185129
ENSG00000102241							ENSG00000075914
ENSG00000130203							ENSG00000075151
ENSG00000153879							ENSG00000136167
ENSG00000166963							ENSG00000130164
ENSG00000182568							ENSG00000139218
ENSG00000168398							ENSG00000018236
ENSG00000204580							ENSG00000118257
ENSG00000008300							ENSG00000088320
ENSG00000102468							ENSG00000111786
ENSG00000186895							ENSG00000173674
ENSG00000124493							ENSG00000198932
ENSG00000072134							ENSG00000137642
ENSG00000276825							ENSG00000140307
ENSG00000007314							ENSG00000180228
ENSG00000077312							ENSG00000014138
ENSG00000100320							ENSG00000124198
ENSG00000135250							ENSG00000122966
ENSG00000213672							ENSG00000157823
ENSG00000169385							ENSG00000076248
ENSG00000148798							ENSG00000196220
ENSG00000120903							ENSG00000058668
ENSG00000007237							ENSG00000118432
ENSG00000133275							ENSG00000067191
ENSG00000057593							ENSG00000106028
ENSG00000171873							ENSG00000115271
ENSG00000176533							ENSG00000124802
ENSG00000110076							ENSG00000141985
ENSG00000115020							ENSG00000148229
ENSG00000105711							ENSG00000164825
ENSG00000163536							ENSG00000165949
ENSG00000152583							ENSG00000285182
ENSG00000160716							ENSG00000143344
ENSG00000117971							ENSG00000108848
ENSG00000168081							ENSG00000119689
							ENSG00000277564
							ENSG00000198692
							ENSG00000131724
							ENSG00000221838
							ENSG00000196411
							ENSG00000168135
							ENSG00000106665
							ENSG00000196517
							ENSG00000160951
							ENSG00000163794
